# Supplementary material for: Nuclear factor I-C overexpression promotes monocytic development and cell survival in acute myeloid leukemia
Source: Leukemia. 2022 Dec 26;37(2):276–87. doi: 10.1038/s41375-022-01801-z (PMC9898032; doi:10.1038/s41375-022-01801-z)
Supplement: Supplementary file 2 — Supplemental Table S2 [file 41375_2022_1801_MOESM2_ESM.xlsx]

## Sheet: Readme Notes
	Supplementary Table S2: List of differentially expressed genes in cells of monocytic lineage overexpressing NFIC as compared to control vector generated using Partek Flow software.
	Sheet name	Deatils
	All gene list Oevs Cnt	Complete list of differentially expressed gene between NFIc overexpressing (OE) vs Control (Cnt) monocytes. Column IDs: Feature gene ID, p-value (Overexpressed vs. Control); FDR step up (Overexpressed vs. Control); Fold change (Overexpressed vs. Control); Total counts Ratio (Overexpressed vs. Control); LSMean(Overexpressed) (Overexpressed vs. Control); LSMean(Control) (Overexpressed vs. Control)
	FC= 1.5, p<0.05	List of upreguated genes with a cut off 1.5 Fold change and p<0.5
	FC= -1.5, p<0.05	List of downreguated genes with a cut off -1.5 Fold change and p<0.5

## Sheet: All gene list OEvsCnt
Feature ID	P-value (Overexpressed vs. Control)	FDR step up (Overexpressed vs. Control)	Fold change (Overexpressed vs. Control)	Total counts	Ratio (Overexpressed vs. Control)	LSMean(Overexpressed) (Overexpressed vs. Control)	LSMean(Control) (Overexpressed vs. Control)
MT-RNR2	1.74117e-199	3.02632e-195	-1.72738	13147.5	0.578911	4820.55	8326.92
RPS8	6.44019e-173	5.59685e-169	-2.32858	5254.08	0.429447	1578.48	3675.61
S100A9	3.03782e-123	1.76001e-119	-1.4718	15535.3	0.679441	6285.01	9250.27
FTL	4.32091e-105	1.87754e-101	1.23562	42934.3	1.23562	23729.6	19204.7
RPLP1	5.23639e-98	1.82027e-94	-1.46941	12395.9	0.680546	5019.8	7376.14
TYMP	5.7044e-97	1.65247e-93	7.11218	1052.15	7.11218	922.448	129.7
RPS14	8.67241e-97	2.15336e-93	-2.53246	2492.78	0.394872	705.678	1787.1
CDC42	1.60419e-88	3.4853e-85	3.66754	1402.29	3.66754	1101.86	300.435
RPL37	2.10739e-88	4.06984e-85	-1.9285	4104.79	0.518538	1401.67	2703.12
RPL39	2.22352e-82	3.86471e-79	-1.49385	9571.54	0.669413	3838.07	5733.48
B2M	5.91163e-82	9.34092e-79	1.6115	6847.13	1.6115	4225.22	2621.91
RPS27A	4.51107e-81	6.53391e-78	-2.0794	3099.95	0.480907	1006.67	2093.28
MT-RNR1	3.16976e-79	4.23796e-76	-1.85091	4121.78	0.540274	1445.77	2676
MT-CO3	6.43878e-79	7.99374e-76	-2.09204	2972.49	0.478003	961.338	2011.16
ACTB	1.78707e-71	2.07074e-68	1.41776	10830.6	1.41776	6351.01	4479.6
TPT1	2.52108e-71	2.73868e-68	-1.61833	5838.75	0.61792	2229.95	3608.8
RPLP2	2.32106e-70	2.37307e-67	-2.28982	2168.95	0.436716	659.293	1509.66
RPS12	2.26591e-63	2.18799e-60	-1.7291	4062.13	0.578336	1488.45	2573.68
RPL37A	3.362e-62	3.07552e-59	-3.77944	948.427	0.26459	198.439	749.988
GPX1	5.564e-61	4.83539e-58	1.61294	5034.04	1.61294	3107.46	1926.59
MT-CO1	1.23116e-58	1.01899e-55	-2.02553	2367.6	0.493698	782.541	1585.06
RPL26	1.14414e-55	9.03923e-53	-1.59056	4845.73	0.62871	1870.53	2975.19
SH3BGRL3	2.22117e-55	1.67853e-52	3.13305	1028.54	3.13305	779.682	248.857
JUND	3.29225e-55	2.38428e-52	2.47406	1457.93	2.47406	1038.27	419.663
RPS15A	7.92459e-55	5.50949e-52	-1.49613	6247.19	0.66839	2502.75	3744.44
HNRNPH1	1.29427e-53	8.65219e-51	7.3602	567.021	7.3602	499.197	67.8239
TMSB10	5.81206e-51	3.74146e-48	1.24756	18680.9	1.24756	10369.3	8311.65
RPS9	1.00393e-50	6.2319e-48	-1.60985	4192.16	0.621174	1606.28	2585.88
RPL15	2.91511e-48	1.74716e-45	-1.94937	2136.37	0.512987	724.348	1412.02
GAPDH	4.02417e-48	2.33147e-45	4.22144	662.211	4.22144	535.386	126.825
RPS29	1.04593e-46	5.86429e-44	-2.53677	1173.18	0.394202	331.71	841.472
RPL35A	2.80252e-46	1.52221e-43	-1.6936	3151.65	0.590457	1170.05	1981.6
RPS21	2.44577e-45	1.28818e-42	-1.54475	4431.11	0.647354	1741.27	2689.83
RPS3AP6	1.40862e-44	7.20094e-42	-1.67035	3185.46	0.598678	1192.9	1992.56
AC073861.1	2.60932e-44	1.29579e-41	-1.52618	4565.87	0.655231	1807.42	2758.45
MT-ND3	8.31504e-44	4.01455e-41	-1.78228	2508.18	0.561078	901.484	1606.7
LMNA	1.74721e-42	8.20762e-40	4.91881	524.183	4.91881	435.621	88.5621
RPS13	3.29884e-42	1.50887e-39	-1.54696	4086.91	0.646428	1604.62	2482.29
RPS6	3.65308e-41	1.62806e-38	-2.1851	1373.27	0.457644	431.155	942.118
HLA-B	1.69452e-40	7.36313e-38	2.85736	839.327	2.85736	621.736	217.591
CST3	3.07594e-40	1.30397e-37	1.49081	4605.86	1.49081	2756.72	1849.14
RPS3	5.4714e-40	2.26425e-37	-1.44517	5349.68	0.691959	2187.85	3161.83
CD74	4.72604e-39	1.91031e-36	1.65253	2886.21	1.65253	1798.11	1088.1
RPS24	7.75454e-38	3.06322e-35	-1.33161	8236.32	0.750971	3532.46	4703.86
MT2A	9.74854e-38	3.76532e-35	5.90334	422.553	5.90334	361.343	61.2099
RPS2	1.88875e-37	7.13661e-35	-3.80895	555.691	0.26254	115.554	440.138
MALAT1	2.02027e-37	7.47112e-35	1.29769	9799.09	1.29769	5534.33	4264.76
RPL10P9	1.70025e-36	6.15667e-34	-1.47427	4390.83	0.6783	1774.59	2616.24
RPL34	5.36235e-35	1.9021e-32	-1.33482	7464.79	0.749163	3197.16	4267.63
CXCL8	2.2734e-34	7.90281e-32	-1.31925	7944.37	0.758005	3425.4	4518.97
WTAP	1.22884e-33	4.18793e-31	11.3425	332.964	11.3425	305.987	26.977
FTH1P8	1.83604e-33	6.13696e-31	11.8692	331.527	11.8692	305.765	25.7612
CCL4	8.33269e-33	2.73265e-30	-1.37655	5721.14	0.726455	2407.33	3313.81
MT-ATP6	3.36743e-31	1.08388e-28	-2.97141	604.428	0.33654	152.195	452.233
RPL10	9.97757e-31	3.15309e-28	-1.9292	1368.85	0.518351	467.312	901.537
IFITM2	1.40892e-30	4.37294e-28	4.63885	384.867	4.63885	316.615	68.2528
H3F3B	4.16166e-30	1.26902e-27	1.56882	2697.56	1.56882	1647.44	1050.12
ARF6	1.75505e-29	5.25939e-27	3.91093	421.725	3.91093	335.85	85.8747
MT-ND4	1.86784e-28	5.50252e-26	-1.84129	1441.15	0.543099	507.218	933.933
VCAN	5.73949e-28	1.66263e-25	-2.81326	581.024	0.355459	152.369	428.655
RPL38	3.51506e-26	1.00156e-23	-2.49769	655.276	0.40037	187.345	467.93
AC116533.1	8.49182e-26	2.38059e-23	-1.81931	1346.05	0.549657	477.44	868.614
RPS16	1.54904e-25	4.27364e-23	-2.88133	509.592	0.347062	131.293	378.299
ANKRD28	1.50864e-24	4.09714e-22	2.77382	516.149	2.77382	379.378	136.771
AC024293.1	6.44448e-24	1.72325e-21	-1.61923	1856.11	0.617579	708.647	1147.46
UBC	7.70363e-24	2.02874e-21	2.3475	664.708	2.3475	466.14	198.568
RPL13	8.75032e-24	2.26999e-21	-1.29325	6220.01	0.773247	2712.32	3507.7
RPL32	9.29136e-24	2.3749e-21	-1.26395	7467	0.791174	3298.22	4168.78
UBA52	1.23068e-23	3.10006e-21	-1.51475	2432.66	0.660174	967.354	1465.3
RPL35	2.90971e-23	7.22482e-21	-2.02677	894.572	0.493395	295.553	599.019
RPL30	1.09917e-22	2.69079e-20	2.00865	890.582	2.00865	594.575	296.007
RPS28P7	3.09057e-22	7.46073e-20	2.42486	580.066	2.42486	410.696	169.369
PPP1CB	3.738e-22	8.90002e-20	6.58614	230.453	6.58614	200.075	30.3781
RPL10A	1.98644e-21	4.66573e-19	-3.92541	298.767	0.254751	60.6584	238.109
RPS4X	2.35758e-20	5.4636e-18	-1.69566	1313.96	0.589739	487.433	826.523
TIMP1	5.21269e-20	1.19213e-17	2.05244	736.988	2.05244	495.546	241.442
GRN	8.95384e-20	2.02113e-17	4.94444	231.826	4.94444	192.828	38.9989
IL1B	3.84458e-19	8.56699e-17	-1.61537	1472.59	0.619053	563.052	909.538
IFI6	8.26818e-19	1.8191e-16	207.202	577.033	207.202	574.261	2.77151
RASGEF1B	8.95816e-19	1.94627e-16	7.34545	186.724	7.34545	164.349	22.3743
RPL39P3	1.18017e-18	2.53241e-16	2.03932	693.626	2.03932	465.409	228.217
NINJ1	2.45698e-18	5.2079e-16	3.2336	307.111	3.2336	234.57	72.5414
RPL12P4	1.09895e-17	2.3013e-15	1.9826	702.659	1.9826	467.073	235.586
AC012618.1	2.00669e-17	4.15218e-15	2.31772	485.04	2.31772	338.843	146.197
NEAT1	4.54022e-17	9.28396e-15	2.36808	454.762	2.36808	319.741	135.021
RPS13P2	6.73348e-17	1.36087e-14	1.74411	973.631	1.74411	618.823	354.808
RPS28	1.39924e-16	2.79542e-14	-1.54532	1512.3	0.647113	594.147	918.15
RPL10P16	2.99267e-16	5.91087e-14	1.60408	1265.2	1.60408	779.35	485.854
RPL5	5.01754e-16	9.79886e-14	-2.12873	530.174	0.469763	169.453	360.72
MTCO1P12	8.62323e-16	1.66534e-13	-1.58894	1273.62	0.629349	491.947	781.676
AP000936.3	2.55459e-15	4.87927e-13	-1.35042	2837.75	0.740511	1207.34	1630.41
SRGN	4.73147e-15	8.93887e-13	1.41726	2081.23	1.41726	1220.24	860.988
SOD2	8.55792e-15	1.59941e-12	1.4013	2176.8	1.4013	1270.29	906.508
RPL27	9.42861e-15	1.74339e-12	-1.80721	747.459	0.553341	266.265	481.195
S100A12	9.57228e-15	1.75132e-12	-10.38	136.727	0.0963394	12.0147	124.712
AC113935.1	1.22553e-14	2.20512e-12	-1.54759	1308.77	0.646168	513.729	795.04
CTNNB1	1.23064e-14	2.20512e-12	7.84307	139.862	7.84307	124.046	15.816
AC099560.2	1.84682e-14	3.27547e-12	-1.42673	1918.62	0.700904	790.619	1128
AC004057.1	6.36922e-14	1.11822e-11	2.20004	421.29	2.20004	289.638	131.651
SAT1	7.21576e-14	1.25417e-11	2.1297	450.862	2.1297	306.803	144.059
RPL30P4	1.1639e-13	2.00295e-11	1.94461	555.301	1.94461	366.718	188.582
HLA-C	1.88993e-13	3.22048e-11	4.94844	151.373	4.94844	125.925	25.4474
ISG15	2.82256e-13	4.763e-11	182.491	363.024	182.491	361.046	1.97843
IFITM3	4.76192e-13	7.95836e-11	43.5522	167.401	43.5522	163.643	3.7574
ANXA1	8.47741e-13	1.40329e-10	2.26805	359.383	2.26805	249.414	109.969
LY6E	1.95785e-12	3.21032e-10	93.2605	229.441	93.2605	227.007	2.43412
MT-CO2	4.49811e-12	7.30669e-10	-1.22288	4781.27	0.817741	2150.93	2630.34
BST2	6.67895e-12	1.07488e-09	14.3922	109.103	14.3922	102.014	7.08819
RPS11	8.1594e-12	1.30109e-09	-1.76505	627.125	0.566557	226.804	400.32
RPL9P9	8.43345e-12	1.33256e-09	-1.33727	2257.3	0.747793	965.787	1291.52
HLA-DRB6	1.38505e-11	2.16879e-09	1.81074	565.62	1.81074	364.384	201.235
RPL3P4	1.46942e-11	2.28036e-09	-1.71899	668.019	0.581737	245.687	422.333
SDCBP	1.60484e-11	2.46847e-09	2.70422	232.831	2.70422	169.976	62.8557
PPDPF	1.82576e-11	2.78364e-09	3.91127	149.719	3.91127	119.234	30.4848
RPL23	1.96803e-11	2.97446e-09	-2.39316	284.398	0.417858	83.8151	200.583
FOS	6.79949e-11	1.01881e-08	-4.83929	120.687	0.206642	20.6681	100.019
KLF6	9.96142e-11	1.47982e-08	1.40509	1489.06	1.40509	869.93	619.128
NACA	1.0742e-10	1.58225e-08	-1.31471	2269.39	0.760622	980.42	1288.97
OAZ1	5.19571e-10	7.58879e-08	1.24314	3299.33	1.24314	1828.47	1470.85
BTF3	8.83583e-10	1.2798e-07	-1.7168	553.032	0.58248	203.56	349.472
ALDOA	1.4609e-09	2.0985e-07	1.29816	2186.36	1.29816	1235.01	951.354
FXYD5	3.73544e-09	5.32178e-07	2.80291	168.854	2.80291	124.453	44.4013
HNRNPL	3.86458e-09	5.46099e-07	2.76486	171.981	2.76486	126.301	45.6806
RPS7P1	4.43521e-09	6.21681e-07	-2.76212	170.906	0.362041	45.4281	125.478
RPS27AP16	5.98614e-09	8.32361e-07	-1.31978	1792.54	0.757701	772.718	1019.82
NAMPTP1	6.61445e-09	9.12427e-07	4.24442	104.345	4.24442	84.4489	19.8964
MT-CYB	8.30999e-09	1.13729e-06	-1.71204	493.46	0.5841	181.952	311.508
COX7C	8.43751e-09	1.14572e-06	-1.6514	561.28	0.605546	211.692	349.588
C6orf62	1.15657e-08	1.55832e-06	3.95717	106.876	3.95717	85.3162	21.5599
EMP3	1.2576e-08	1.68141e-06	1.98	311.433	1.98	206.925	104.508
CD44	1.96226e-08	2.60351e-06	1.76381	424.12	1.76381	270.665	153.455
RPL12	2.01111e-08	2.64811e-06	-1.27847	2118.71	0.782185	929.883	1188.83
RPL8	2.26377e-08	2.95839e-06	-1.20469	3636.99	0.830091	1649.66	1987.33
AC004552.1	3.35875e-08	4.3566e-06	-1.91911	318.635	0.521075	109.155	209.48
SPI1	3.5345e-08	4.5506e-06	2.56472	169.761	2.56472	122.138	47.6225
HLA-DRB5	3.56248e-08	4.5529e-06	1.93597	309.946	1.93597	204.377	105.568
HLA-A	3.78897e-08	4.80701e-06	2.60441	164.743	2.60441	119.037	45.7059
IER2	4.06438e-08	5.11906e-06	-1.94939	301.678	0.512981	102.285	199.393
RPSAP58	4.18866e-08	5.23763e-06	-2.35716	195.519	0.42424	58.2393	137.279
RPL22	4.23919e-08	5.26295e-06	-1.471	837.162	0.67981	338.795	498.367
RPL27A	4.36181e-08	5.34965e-06	-2.17736	229.635	0.459272	72.2725	157.363
RPL18AP3	4.37058e-08	5.34965e-06	1.23786	2664.05	1.23786	1473.6	1190.45
GNAI2	4.48638e-08	5.45299e-06	2.14258	237.598	2.14258	161.992	75.6061
CD52	1.67847e-07	2.02593e-05	-1.52897	635.198	0.654036	251.169	384.029
S100A8	2.02479e-07	2.42709e-05	1.08857	15029.9	1.08857	7833.63	7196.25
TMEM123	2.47569e-07	2.94726e-05	5.18659	72.5106	5.18659	60.79	11.7206
RPL41P2	2.75927e-07	3.26251e-05	1.23339	2427.83	1.23339	1340.77	1087.06
FCER1G	4.14606e-07	4.86909e-05	-1.29757	1536.5	0.77067	668.749	867.75
RPL18A	4.3753e-07	5.10383e-05	-1.95661	253.116	0.511087	85.6101	167.506
LYZ	4.92535e-07	5.70717e-05	-1.48097	681.766	0.675233	274.798	406.968
ATP6V0B	5.11414e-07	5.88668e-05	1.92389	261.775	1.92389	172.246	89.5298
AL162430.1	5.42244e-07	6.20048e-05	-2.02271	228.576	0.494386	75.6194	152.956
AC079250.1	5.80829e-07	6.59829e-05	-1.69464	384.67	0.590096	142.754	241.916
RPL28	5.95517e-07	6.72122e-05	-1.11186	8894.81	0.899397	4211.85	4682.97
CALM2	6.55774e-07	7.35355e-05	1.57405	506.102	1.57405	309.485	196.617
FTH1P5	9.45836e-07	0.000105382	11.0652	54.7288	11.0652	50.1927	4.53607
ARPC3	1.00017e-06	0.000110726	-1.45335	709.016	0.688064	288.999	420.017
DBI	1.00807e-06	0.000110894	1.68969	372.146	1.68969	233.786	138.36
ATP5E	1.52205e-06	0.000166382	-1.16308	4075.85	0.859788	1884.28	2191.57
FCN1	2.55957e-06	0.000278049	-3.26213	88.1249	0.306549	20.6763	67.4486
RPS5	3.02549e-06	0.000326621	-1.30607	1245.1	0.765658	539.923	705.176
EEF1A1	3.5089e-06	0.000376471	-1.43196	689.436	0.698343	283.49	405.946
RPL7AP6	3.71439e-06	0.000396072	-1.2543	1689.62	0.797257	749.51	940.111
SEC61G	4.0461e-06	0.000428812	1.40913	743.89	1.40913	435.111	308.779
PLSCR1	4.88469e-06	0.00051455	2.5458	118.117	2.5458	84.8055	33.3119
RACK1	4.94564e-06	0.000517833	-1.25751	1610.23	0.795221	713.277	896.955
H1FX	5.4516e-06	0.00056739	2.06595	178.669	2.06595	120.394	58.275
RPS23	5.492e-06	0.000568193	-1.25663	1604.44	0.79578	710.99	893.45
S100A4	5.5771e-06	0.000573583	1.09725	9602.01	1.09725	5023.62	4578.39
TPM4	7.21995e-06	0.000738176	3.40623	76.4074	3.40623	59.0666	17.3407
CAPZA1	7.70961e-06	0.00078363	2.16323	155.465	2.16323	106.317	49.1475
S100A10	7.9775e-06	0.000806145	1.16064	3615.14	1.16064	1941.96	1673.19
AP001324.1	9.18221e-06	0.00092252	1.12682	5540.33	1.12682	2935.35	2604.98
RPS3A	9.2543e-06	0.00092442	-2.69852	101.137	0.370574	27.3452	73.7914
UQCR11	9.44809e-06	0.000938384	1.59532	379.755	1.59532	233.432	146.323
PPIA	9.54435e-06	0.000942559	-1.637	342.787	0.610873	129.991	212.796
MYL6	9.71e-06	0.0009535	1.2077	2217.52	1.2077	1213.07	1004.45
AC007969.1	1.02298e-05	0.000998902	-1.40199	701.8	0.713274	292.175	409.625
DUSP1	1.092e-05	0.00105537	-2.03286	173.915	0.491919	57.3437	116.572
TAGLN2	1.09296e-05	0.00105537	3.19662	78.9158	3.19662	60.1112	18.8046
RPL41	1.21959e-05	0.00117114	2.16621	148.203	2.16621	101.395	46.8077
PCBP2	1.26255e-05	0.00120573	2.6707	99.6914	2.6707	72.5327	27.1587
CFD	1.67606e-05	0.00159189	2.71039	94.6585	2.71039	69.1467	25.5117
KLF10	1.77195e-05	0.00167382	2.60545	100.229	2.60545	72.4297	27.7993
HLA-E	1.87787e-05	0.00176429	2.95979	82.3842	2.95979	61.579	20.8052
RPS23P8	2.00723e-05	0.00187568	-1.22074	1846.57	0.819175	831.512	1015.06
YWHAE	2.15014e-05	0.00199848	2.22051	132.504	2.22051	91.36	41.1436
RPL7A	2.20013e-05	0.00203407	-2.2058	134.076	0.45335	41.823	92.2533
MT-ND1	2.26294e-05	0.00208106	-1.65851	298.954	0.602952	112.452	186.502
CFL1	2.45183e-05	0.00224291	1.23947	1563.02	1.23947	865.079	697.944
MAP3K8	2.56227e-05	0.00233167	3.34608	68.5687	3.34608	52.7915	15.7771
PKM	2.63487e-05	0.00238525	1.53921	397.879	1.53921	241.185	156.694
CCL2	3.915e-05	0.00352573	2.32033	113.429	2.32033	79.2671	34.162
CLIC1	4.24281e-05	0.00380125	1.50461	418.701	1.50461	251.529	167.172
LAPTM5	5.09458e-05	0.00454097	1.86245	186.713	1.86245	121.484	65.2282
COX7A2	5.26697e-05	0.00467067	1.71416	241.94	1.71416	152.8	89.1397
EIF5A	5.31365e-05	0.00468815	3.67618	57.3253	3.67618	45.0663	12.259
EEF1B2	7.04373e-05	0.00618318	-1.89938	169.916	0.526487	58.6043	111.312
VIM	7.6937e-05	0.00671981	-1.12452	4556.38	0.889271	2144.67	2411.71
RPL23A	8.09494e-05	0.0070349	-2.56137	86.9721	0.390416	24.421	62.5511
LGALS1	9.73408e-05	0.00841732	-1.13169	3984.93	0.883634	1869.38	2115.55
SUB1	0.000105948	0.00911624	1.49435	387.802	1.49435	232.329	155.472
RPS7	0.000109195	0.00934937	-1.74605	208.149	0.572723	75.7994	132.349
ITGB2	0.00013569	0.0115609	1.62223	263.709	1.62223	163.142	100.567
PGK1	0.000146775	0.0124444	1.35807	630.023	1.35807	362.846	267.177
RPL6	0.000160358	0.01353	-1.50988	350.143	0.662304	139.506	210.637
RPL23AP65	0.000227581	0.0191091	-1.6634	223.805	0.601177	84.0298	139.775
RPL36AL	0.000267642	0.0223648	1.27984	886.24	1.27984	497.512	388.729
JUNB	0.00028495	0.0236972	1.699	200.957	1.699	126.501	74.4562
TPI1	0.00029321	0.024164	1.30965	734.06	1.30965	416.236	317.823
GLUL	0.000293343	0.024164	2.91072	60.3613	2.91072	44.9265	15.4348
GPX4	0.000374325	0.0306893	1.73348	180.266	1.73348	114.319	65.9476
GPR183	0.000391177	0.0319204	2.20154	94.008	2.20154	64.6446	29.3634
LSP1	0.000394913	0.0320746	2.39549	79.1921	2.39549	55.8694	23.3227
LDHA	0.00043996	0.0355672	1.63661	216.253	1.63661	134.234	82.0194
JUN	0.000442123	0.0355765	-3.02461	53.9736	0.330621	13.4109	40.5627
ARGLU1	0.000471084	0.0377323	3.62908	43.4552	3.62908	34.0678	9.38745
SNHG5	0.000585017	0.0465053	-2.47404	70.2922	0.404198	20.2336	50.0586
EIF4G2	0.000585966	0.0465053	2.33736	78.1427	2.33736	54.7282	23.4145
IFI44L	0.000590818	0.0466773	30.8212	33.0012	30.8212	31.9641	1.03708
HLA-DQB1	0.000640589	0.0503804	2.33383	77.2742	2.33383	54.0954	23.1788
RPL6P27	0.000695879	0.0544823	-1.49524	295.925	0.668791	118.596	177.329
CTSD	0.000830868	0.0647593	2.38638	70.963	2.38638	50.0076	20.9554
FTH1P3	0.000894922	0.0694403	7.16998	26.4706	7.16998	23.2306	3.23998
CALM1	0.000990049	0.0761804	1.41759	367.252	1.41759	215.344	151.908
STAT1	0.000990551	0.0761804	9.32765	24.8726	9.32765	22.4642	2.40835
ATP6V1F	0.00104512	0.080023	1.59372	208.832	1.59372	128.317	80.5143
TMBIM6	0.00109966	0.0838298	1.71751	156.565	1.71751	98.9515	57.6133
AC008038.1	0.00124918	0.094812	2.20217	77.8268	2.20217	53.5224	24.3044
UQCRH	0.00126702	0.0957481	-1.70125	157.841	0.587804	58.4327	99.4084
RPS19	0.00127767	0.0961351	-1.06819	9546.51	0.93616	4615.87	4930.64
MCL1	0.0013176	0.0987121	2.08879	86.8644	2.08879	58.742	28.1224
RPL34P18	0.0013812	0.103033	-2.11294	83.8472	0.473274	26.935	56.9121
PPIF	0.0014324	0.106395	3.0952	43.1411	3.0952	32.6065	10.5346
MARCKS	0.00145565	0.107663	1.41152	351.473	1.41152	205.726	145.747
ANXA2	0.00153065	0.11273	1.6681	163.678	1.6681	102.332	61.3464
RPL21P28	0.00164363	0.12054	-1.64978	168.285	0.606141	63.5091	104.776
RPL18P13	0.00167476	0.122307	2.25368	70.2643	2.25368	48.669	21.5954
RPL18	0.00184836	0.13442	-1.10812	3689.03	0.90243	1749.91	1939.11
ITM2B	0.00206784	0.149754	1.25097	766.515	1.25097	425.988	340.526
SCO2	0.00223252	0.16101	6.80753	22.7541	6.80753	19.8397	2.91438
CD83	0.00234376	0.168334	2.91893	42.4551	2.91893	31.6218	10.8333
UQCRB	0.00240142	0.171766	-2.03422	82.7034	0.491589	27.2569	55.4465
HLA-DMA	0.00271667	0.193518	1.77271	118.938	1.77271	76.0418	42.8958
MX1	0.00304111	0.215745	16.594	20.7638	16.594	19.5836	1.18016
ARRDC3	0.00308096	0.217683	3.90514	29.0801	3.90514	23.1516	5.92849
PNRC1	0.00317179	0.223194	-1.3591	378.714	0.735784	160.534	218.18
C15orf48	0.00318925	0.223518	3.56346	31.4735	3.56346	24.5766	6.89684
VAPA	0.00347127	0.242306	2.49082	50.1764	2.49082	35.8026	14.3738
FCGR2B	0.00373728	0.259831	1.98789	79.9842	1.98789	53.2147	26.7695
IRF7	0.00378815	0.262318	10.5816	19.0937	10.5816	17.445	1.64862
MT-ND5	0.00393632	0.271497	-1.8302	99.5917	0.546387	35.1889	64.4028
COMMD6	0.00414919	0.285047	-1.38438	319.016	0.722347	133.794	185.222
CALR	0.00429851	0.294144	3.79974	27.7403	3.79974	21.9607	5.77954
CD63	0.00442927	0.301903	1.48612	214.619	1.48612	128.292	86.3266
LGALS9	0.0045321	0.307705	7.20032	19.3094	7.20032	16.9547	2.35471
ACTG1	0.004618	0.312317	-1.14293	1806.34	0.874946	842.932	963.41
UBB	0.00466468	0.314251	2.21978	58.7985	2.21978	40.5368	18.2617
RPL12P17	0.00504678	0.33868	3.5352	28.689	3.5352	22.3632	6.32585
HLA-DPA1	0.00548107	0.365786	1.32737	392.483	1.32737	223.845	168.638
SERF2	0.00549279	0.365786	1.07962	5261.85	1.07962	2731.66	2530.19
DRAP1	0.00585987	0.388742	3.64019	26.9044	3.64019	21.1063	5.79813
SRSF6	0.00606488	0.400812	3.318	29.4208	3.318	22.6073	6.81353
AC011979.1	0.00620061	0.40823	-2.09666	62.51	0.476948	20.1862	42.3238
ARPC1B	0.00631156	0.413967	1.9422	75.449	1.9422	49.8053	25.6437
RPL14	0.00640989	0.418836	-1.13873	1768.71	0.87817	826.991	941.721
UQCR10	0.00647051	0.421213	-1.42429	244.596	0.702102	100.894	143.703
LAP3	0.00786283	0.509939	4.18303	22.155	4.18303	17.8805	4.27452
TPM3	0.00802135	0.517561	-1.44778	212.447	0.69071	86.7915	125.655
RPL5P4	0.0080399	0.517561	1.72554	101.615	1.72554	64.3328	37.2827
RPL24	0.00832451	0.533905	-1.12279	2083.33	0.89064	981.415	1101.92
RNASE2	0.00836453	0.534499	2.32558	46.4286	2.32558	32.4675	13.9611
PTMAP5	0.00938176	0.597306	1.50187	170.041	1.50187	102.075	67.9654
ATP5L	0.00970547	0.615132	-1.17906	992.742	0.848132	455.582	537.16
EEF1B2P6	0.00973254	0.615132	-2.71117	34.1306	0.368844	9.1967	24.9339
RNH1	0.00989976	0.623434	3.08972	28.3017	3.08972	21.3815	6.9202
AC064799.1	0.0100528	0.630784	-2.29983	45.2279	0.434815	13.7062	31.5218
AL136454.1	0.010456	0.653728	2.43041	40.2487	2.43041	28.5158	11.7329
TNFSF13B	0.0104977	0.653979	2.45526	39.4675	2.45526	28.0451	11.4225
FLNA	0.0106958	0.663941	2.39673	41.0505	2.39673	28.9652	12.0853
HINT1	0.0109703	0.67856	1.25042	524.703	1.25042	291.546	233.158
RPS7P10	0.0110711	0.682364	-1.12749	1799.53	0.886928	845.848	953.682
ATP5G2	0.0113623	0.697835	-1.19459	817.184	0.837105	372.363	444.822
EIF1	0.0119723	0.732712	1.07162	5286.11	1.07162	2734.43	2551.68
NFKBIA	0.0123549	0.753473	1.15208	1255.56	1.15208	672.143	583.418
CTSZ	0.0124651	0.757539	2.00038	58.4514	2.00038	38.9701	19.4814
PFN1	0.0128015	0.775274	1.13419	1569.36	1.13419	834.02	735.342
YWHAZ	0.0129779	0.783228	1.73667	87.366	1.73667	55.4419	31.9242
ATP5EP2	0.0139335	0.837987	1.5925	117.871	1.5925	72.4047	45.4661
HNRNPK	0.0141245	0.846543	1.83671	71.385	1.83671	46.2203	25.1647
C14orf2	0.0145265	0.867644	-1.40657	211.319	0.710948	87.8089	123.51
TOMM7	0.0148445	0.883601	-1.29374	363.907	0.772954	158.652	205.255
AC097523.1	0.0149728	0.888197	1.46064	170.955	1.46064	101.479	69.4758
H2AFY	0.0151473	0.895492	2.06682	50.933	2.06682	34.3253	16.6078
MYL12A	0.016307	0.960787	1.26802	415.103	1.26802	232.079	183.025
IFI27	0.016444	0.965584	11.9212	13.1223	11.9212	12.1067	1.01556
OST4	0.0165692	0.969663	1.47101	159.993	1.47101	95.2451	64.7479
INSIG1	0.0166352	0.970254	3.13105	23.9931	3.13105	18.1851	5.808
HLA-DQA1	0.0170684	0.991923	1.60843	106.555	1.60843	65.7048	40.8503
ATP2B1	0.0171208	0.991923	1.81281	70.1036	1.81281	45.1806	24.923
AIF1	0.0184903	1	-1.14588	1202.58	0.87269	560.412	642.166
CLEC7A	0.0186487	1	1.47881	150.232	1.47881	89.6253	60.6065
PLD3	0.0191074	1	3.55856	19.9036	3.55856	15.5374	4.36622
NUPR1	0.0198462	1	9.03864	12.481	9.03864	11.2377	1.24329
ALOX5AP	0.0199343	1	2.54003	30.7613	2.54003	22.0717	8.68955
CAPZA2	0.0199951	1	2.50551	31.4667	2.50551	22.4904	8.97636
DAZAP2	0.0200395	1	1.86892	60.9074	1.86892	39.6774	21.2301
UBE2D3	0.0201909	1	1.92323	56.0483	1.92323	36.8749	19.1734
B4GALT1	0.0204993	1	3.3128	21.0114	3.3128	16.1395	4.87187
PIM3	0.0208941	1	2.17642	40.9004	2.17642	28.0241	12.8762
RPL19	0.0209347	1	-1.06234	5838.56	0.941322	2831.05	3007.52
STAT2	0.0225845	1	5.40802	13.8598	5.40802	11.6969	2.16288
SRSF5	0.0233275	1	1.70779	77.1038	1.70779	48.629	28.4748
ATOX1	0.0240071	1	1.77656	66.9373	1.77656	42.8293	24.108
CYP1B1	0.0242899	1	-1.32654	259.292	0.753842	111.45	147.842
S100A6	0.0252907	1	1.05355	7361.64	1.05355	3776.8	3584.84
ARPC5	0.025473	1	1.34103	236.908	1.34103	135.71	101.198
MX2	0.0255562	1	7.16014	11.9657	7.16014	10.4993	1.46635
AC026403.1	0.0262507	1	-2.08423	41.7996	0.479793	13.5527	28.2469
EMP1	0.0269017	1	4.43976	14.6903	4.43976	11.9897	2.70054
BLOC1S1	0.0279352	1	1.39121	182.183	1.39121	105.994	76.1886
RPL7P23	0.0279992	1	-2.14682	38.1564	0.465806	12.1254	26.031
H3F3C	0.0286129	1	2.75826	23.8322	2.75826	17.4909	6.34129
RPL13P12	0.0286392	1	-1.37109	197.153	0.729345	83.1487	114.005
CLU	0.0300468	1	2.76684	23.3048	2.76684	17.118	6.18683
RPS4XP11	0.0305219	1	1.2221	470.001	1.2221	258.489	211.512
MNDA	0.0309897	1	-1.59633	89.8348	0.626438	34.6007	55.2341
TMA7	0.0323197	1	-1.26077	345.912	0.793168	153.007	192.906
AC005912.1	0.0325031	1	1.24451	386.801	1.24451	214.469	172.332
SEC22B	0.0330846	1	3.22625	18.3257	3.22625	13.9896	4.33617
MT-ND4L	0.0339453	1	-1.69665	68.9752	0.589398	25.5781	43.3971
AC015912.3	0.0348764	1	2.23932	32.0942	2.23932	22.1865	9.9077
AP2S1	0.0357398	1	1.57852	89.1307	1.57852	54.5641	34.5666
IL1RN	0.0364524	1	1.83296	52.1852	1.83296	33.7645	18.4207
ZFP36	0.0365241	1	-1.60538	82.5112	0.622904	31.6695	50.8417
AL034379.1	0.03694	1	1.86882	49.0312	1.86882	31.9401	17.0911
ERP29	0.0378609	1	1.84805	50.1739	1.84805	32.5569	17.6169
MYADM	0.0379325	1	2.03039	38.8477	2.03039	26.0283	12.8194
ZYX	0.0395896	1	1.88439	46.5807	1.88439	30.4315	16.1492
SUMO2	0.0404883	1	1.38773	160.613	1.38773	93.3469	67.2661
EDF1	0.0413003	1	1.40701	147.042	1.40701	85.9532	61.0891
TMSB4X	0.0414549	1	-1.03176	17010.2	0.969213	8372.15	8638.09
PARP14	0.0430208	1	4.82844	11.6204	4.82844	9.62664	1.99374
AP1S2	0.0431724	1	-1.4877	107.791	0.672178	43.3295	64.4614
EPSTI1	0.0435734	1	6.6046	10.0077	6.6046	8.69173	1.31601
HERC5	0.0436028	1	6.21115	10.2206	6.21115	8.80325	1.41733
MSC	0.0450276	1	2.31697	27.0218	2.31697	18.8753	8.14654
RPL31	0.0459722	1	-1.94491	40.133	0.514164	13.6279	26.505
STK17B	0.0465034	1	1.97791	38.1997	1.97791	25.372	12.8277
COX5B	0.046916	1	-1.26804	284.035	0.788618	125.234	158.801
NDUFA4	0.0477408	1	-1.38904	149.127	0.719921	62.4214	86.7058
ATP2B1-AS1	0.0489099	1	-1.89539	41.9568	0.527595	14.4909	27.4659
RNASET2	0.0491348	1	1.61038	72.146	1.61038	44.5079	27.6381
UBL5P2	0.0501527	1	2.47181	22.8442	2.47181	16.2643	6.57991
IQGAP1	0.0521266	1	1.47066	105.229	1.47066	62.6373	42.5913
SET	0.0535075	1	1.80916	46.2648	1.80916	29.7955	16.4692
AC136632.1	0.0555753	1	2.12069	29.781	2.12069	20.2379	9.54307
PLAUR	0.0568091	1	1.94965	36.3235	1.94965	24.009	12.3145
EIF2AK2	0.0578764	1	5.01413	9.98288	5.01413	8.32298	1.6599
AHR	0.0588543	1	2.00164	33.3625	2.00164	22.2477	11.1148
RGCC	0.0590875	1	2.58044	19.6971	2.58044	14.1958	5.50129
RPS15AP11	0.0592496	1	1.85466	40.9763	1.85466	26.6221	14.3542
H2AFJ	0.0595666	1	1.6198	64.6551	1.6198	39.9757	24.6794
TUBB4B	0.0609289	1	2.42366	21.6723	2.42366	15.3421	6.33016
CD37	0.0612386	1	1.74363	48.9335	1.74363	31.0982	17.8353
MORF4L1	0.0619676	1	1.80107	43.8408	1.80107	28.1893	15.6514
CTSB	0.0629025	1	1.45762	100.954	1.45762	59.8761	41.0778
TMEM219	0.0634556	1	2.55667	19.3425	2.55667	13.9041	5.43839
CAPG	0.0655579	1	2.0583	29.5696	2.0583	19.9009	9.66865
RPL35P1	0.0665809	1	1.63072	59.7245	1.63072	37.0218	22.7027
FTH1	0.0665938	1	1.77542	44.3071	1.77542	28.343	15.9641
ANXA5	0.0667231	1	1.5645	70.5516	1.5645	43.0407	27.5109
DDT	0.0667384	1	2.65476	17.7426	2.65476	12.8879	4.85466
C4orf48	0.0676831	1	1.49999	84.6129	1.49999	50.7676	33.8453
CHMP5	0.0688484	1	2.78968	16.1916	2.78968	11.919	4.27255
SNX3	0.0699353	1	1.43303	104.815	1.43303	61.7352	43.0802
FCGRT	0.0708511	1	1.61392	60.2961	1.61392	37.2288	23.0673
NAMPT	0.0710142	1	1.6449	55.9671	1.6449	34.8067	21.1604
RNF213	0.0723151	1	3.77813	11.0461	3.77813	8.73426	2.3118
MDM4	0.0731118	1	1.93524	32.8028	1.93524	21.6273	11.1755
CD47	0.0747811	1	2.67216	16.5845	2.67216	12.0682	4.51627
PTP4A2	0.0750109	1	1.76409	42.6076	1.76409	27.1929	15.4147
CD164	0.0774759	1	2.49873	18.2085	2.49873	13.0042	5.20432
SFPQ	0.0776715	1	1.8372	36.8684	1.8372	23.8738	12.9947
ADAR	0.0777159	1	3.54638	11.3183	3.54638	8.82879	2.48952
FKBP1A	0.0785061	1	1.58682	61.2306	1.58682	37.5604	23.6702
EFHD2	0.0787997	1	1.78537	39.9608	1.78537	25.6141	14.3466
ANP32B	0.0804613	1	-1.7907	39.1517	0.55844	14.0293	25.1224
ARHGDIB	0.0807079	1	1.17305	482.055	1.17305	260.222	221.833
HIST2H2AA3	0.0807995	1	2.91053	14.0351	2.91053	10.446	3.58905
PLAC8	0.0809921	1	-1.29918	180.856	0.769715	78.6612	102.195
FTH1P10	0.0810479	1	3.9125	10.0885	3.9125	8.0349	2.05365
PTEN	0.0813107	1	2.15048	23.9211	2.15048	16.3283	7.59287
MYL12B	0.0821932	1	1.38024	119.412	1.38024	69.2437	50.168
DDX3X	0.0823004	1	2.01108	27.882	2.01108	18.6222	9.2598
IFI44	0.082879	1	6.03617	7.63234	6.03617	6.54761	1.08473
TRIM22	0.0843096	1	3.30574	11.6898	3.30574	8.97487	2.71494
HMOX1	0.0846857	1	2.29881	20.3095	2.29881	14.1529	6.15661
GRINA	0.0875078	1	2.06421	25.2841	2.06421	17.0327	8.25145
CYBA	0.0888643	1	1.09056	1543.71	1.09056	805.288	738.418
RPL19P16	0.0915105	1	2.65471	15.0307	2.65471	10.918	4.11268
METRNL	0.0936689	1	2.27754	19.5645	2.27754	13.5953	5.96928
HLA-DPB1	0.100859	1	1.3028	156.602	1.3028	88.5972	68.0052
RPS15AP38	0.101341	1	-1.72956	38.5246	0.578181	14.1139	24.4108
CD81	0.105283	1	2.06669	22.6551	2.06669	15.2676	7.38747
SNHG6	0.10622	1	-1.84786	30.3785	0.541165	10.6671	19.7114
RPL7AP30	0.106546	1	-1.77884	34.0857	0.562164	12.2662	21.8195
AC016739.1	0.107644	1	-1.31213	142.911	0.762118	61.809	81.1016
POMP	0.108795	1	1.29441	157.062	1.29441	88.6076	68.4542
ATP5J2	0.111077	1	1.28362	165.446	1.28362	92.9973	72.449
PSME1	0.111169	1	2.19481	19.0969	2.19481	13.1194	5.97747
S100A11	0.112128	1	-1.04199	5969.04	0.959699	2923.15	3045.9
RPL10P6	0.114187	1	1.83852	29.4893	1.83852	19.1003	10.3889
RASSF3	0.11424	1	2.70429	12.7895	2.70429	9.33685	3.4526
UBE2L6	0.114985	1	4.16842	7.81243	4.16842	6.30086	1.51157
MS4A6A	0.115366	1	1.26502	181.923	1.26502	101.605	80.3185
ID2	0.120955	1	1.64669	41.1245	1.64669	25.5865	15.5381
COX7B	0.122563	1	-1.31535	129.336	0.760252	55.86	73.4756
FAU	0.124197	1	-1.04226	5520.6	0.959453	2703.18	2817.42
YBX1	0.126632	1	1.24511	196.553	1.24511	109.006	87.5474
MOB1A	0.12692	1	1.45225	69.298	1.45225	41.0391	28.2589
ATP6V0E1	0.12791	1	1.36865	96.4693	1.36865	55.7418	40.7275
HIST2H2AA4	0.130721	1	1.44873	68.7972	1.44873	40.7021	28.0951
OTUD1	0.130759	1	1.31481	124.233	1.31481	70.5642	53.6686
MTHFD2	0.131134	1	1.9227	23.6928	1.9227	15.5863	8.10648
GUK1	0.132453	1	1.73169	32.3506	1.73169	20.5079	11.8427
HMGN1	0.13644	1	1.42321	73.4638	1.42321	43.1471	30.3167
SLC25A3	0.136605	1	-1.35392	98.7728	0.738598	41.9611	56.8117
KDM6B	0.1374	1	2.31645	14.8494	2.31645	10.3719	4.47749
TRAPPC1	0.137401	1	1.92154	22.9803	1.92154	15.1145	7.86581
RPS3AP5	0.138651	1	1.53312	50.266	1.53312	30.4225	19.8435
AL031729.1	0.139786	1	2.06857	18.7858	2.06857	12.6638	6.122
ODF3B	0.140246	1	2.62729	11.6752	2.62729	8.45647	3.21871
COX6A1	0.144859	1	1.50664	52.7637	1.50664	31.7142	21.0496
PSMB9	0.146046	1	3.13096	8.84126	3.13096	6.70102	2.14024
MZT2B	0.14757	1	1.34313	98.5076	1.34313	56.4665	42.041
C1QA	0.150124	1	2.1182	16.8752	2.1182	11.4633	5.41183
AC092017.2	0.152896	1	-1.08205	1316.22	0.92417	632.175	684.046
ACTR3	0.153193	1	1.4412	63.1597	1.4412	37.2873	25.8724
TUBA1A	0.154756	1	1.81486	24.8852	1.81486	16.0445	8.84065
NAPSB	0.154843	1	2.76836	10.0129	2.76836	7.35579	2.65709
NEDD8	0.157918	1	1.42273	66.1795	1.42273	38.8634	27.3161
COX8A	0.159705	1	1.12388	581.792	1.12388	307.863	273.929
RPL10P12	0.159727	1	2.34815	12.9515	2.34815	9.08321	3.86824
UNC93B1	0.159865	1	3.08152	8.43203	3.08152	6.36612	2.0659
BZW1	0.159995	1	2.0959	16.4883	2.0959	11.1624	5.32585
SIGLEC1	0.16012	1	4.25562	6.10599	4.25562	4.94419	1.1618
TSPO	0.161662	1	-1.15422	382.803	0.866383	177.699	205.104
ACSL1	0.161678	1	2.5854	10.7928	2.5854	7.78257	3.0102
HNRNPC	0.162214	1	1.33284	96.6261	1.33284	55.2062	41.4199
EIF2S3	0.162703	1	1.47888	52.8932	1.47888	31.5556	21.3376
HMGB1	0.163906	1	1.49452	49.975	1.49452	29.9411	20.0339
AC004453.1	0.167148	1	-1.32644	97.5715	0.753897	41.9402	55.6312
HLA-DRB1	0.167654	1	1.13143	501.304	1.13143	266.109	235.196
DNAJB6	0.169034	1	2.0358	16.944	2.0358	11.3626	5.58138
SAMD9	0.169823	1	3.15161	7.82139	3.15161	5.93745	1.88394
OAS1	0.173589	1	3.80859	6.28649	3.80859	4.97915	1.30735
AC092155.2	0.175438	1	-1.88871	20.0595	0.529463	6.94412	13.1154
IRF2BP2	0.17813	1	1.51583	43.757	1.51583	26.3643	17.3927
SSR4	0.181717	1	1.41586	60.8014	1.41586	35.6338	25.1677
LCP1	0.182327	1	-1.24531	149.603	0.803014	66.6293	82.974
AC133555.4	0.182725	1	1.74725	24.6257	1.74725	15.6619	8.96376
PSME2P2	0.18685	1	2.73846	8.76199	2.73846	6.41824	2.34374
ACADVL	0.187812	1	2.22802	12.6414	2.22802	8.72525	3.91614
AL031727.1	0.189404	1	-1.29276	106.213	0.773539	46.3254	59.8877
ETS2	0.190581	1	1.71425	25.3446	1.71425	16.007	9.33761
LAPTM4A	0.190882	1	1.73447	24.3191	1.73447	15.4256	8.89351
FKBP8	0.19171	1	2.21974	12.5194	2.21974	8.63104	3.88831
CCNL1	0.192456	1	1.43637	53.5365	1.43637	31.5626	21.9739
CUTA	0.193667	1	1.66361	27.812	1.66361	17.3706	10.4415
SRI	0.194386	1	1.77088	22.3569	1.77088	14.2884	8.06851
SERTAD1	0.195221	1	2.13435	13.4352	2.13435	9.14873	4.28642
MRPL33	0.196065	1	-1.4956	42.9579	0.668629	17.2135	25.7445
BHLHE40	0.196612	1	1.95557	16.5582	1.95557	10.9558	5.60238
CARD16	0.197975	1	1.64606	28.3803	1.64606	17.6548	10.7255
PSMA4	0.198585	1	1.75452	22.6138	1.75452	14.4041	8.20973
UBE2J1	0.199032	1	1.77382	21.781	1.77382	13.9287	7.85235
LAMP2	0.200216	1	1.88674	17.9814	1.88674	11.7524	6.22898
PLP2	0.200326	1	1.82709	19.7483	1.82709	12.7629	6.98537
NCL	0.200354	1	-1.47737	44.7271	0.676878	18.0543	26.6728
IFI16	0.202831	1	1.80157	20.3914	1.80157	13.1129	7.27858
C2orf68	0.203111	1	2.10015	13.4642	2.10015	9.12113	4.34309
ATF4	0.203997	1	1.68286	25.4738	1.68286	15.9788	9.49499
RPS25	0.207355	1	-1.39446	59.1229	0.717124	24.6915	34.4314
IGSF6	0.208774	1	-1.81306	19.4771	0.551553	6.92382	12.5533
BRI3	0.208872	1	1.15861	293.02	1.15861	157.276	135.745
TPP1	0.209106	1	1.68253	24.9242	1.68253	15.6329	9.29131
ADA2	0.209261	1	2.0231	14.3441	2.0231	9.59928	4.74484
RSAD2	0.209462	1	3.87996	5.2592	3.87996	4.18149	1.07771
TXN	0.21016	1	-1.19405	201.273	0.837484	91.7355	109.537
CYCS	0.211474	1	1.7479	21.6303	1.7479	13.7588	7.87158
PTGES3	0.212461	1	1.5115	38.0157	1.5115	22.879	15.1366
CMPK2	0.214929	1	3.67957	5.39257	3.67957	4.24021	1.15236
MYO1G	0.216885	1	2.01521	14.0106	2.01521	9.36399	4.64666
RPS15AP5	0.21766	1	2.03056	13.7011	2.03056	9.18012	4.52099
NAA38	0.219797	1	1.46695	42.5437	1.46695	25.2982	17.2455
CXCL3	0.22099	1	1.20254	177.643	1.20254	96.9893	80.6536
SKP1	0.226068	1	1.33304	72.4114	1.33304	41.3741	31.0374
SLC3A2	0.227569	1	1.83002	17.448	1.83002	11.2826	6.16532
SEC61B	0.228105	1	1.25427	114.67	1.25427	63.8019	50.8679
SRGAP2C	0.228205	1	2.46227	8.70627	2.46227	6.19166	2.51461
BASP1	0.228706	1	1.68819	22.6175	1.68819	14.2038	8.41364
CST7	0.228774	1	2.10817	11.933	2.10817	8.09374	3.83922
SUMO1	0.228832	1	1.83791	17.1306	1.83791	11.0943	6.03635
AL121871.1	0.229963	1	-1.46357	41.1945	0.683261	16.7215	24.473
IFI35	0.230415	1	3.19727	5.86642	3.19727	4.46875	1.39767
TAPBP	0.232683	1	1.92765	14.704	1.92765	9.68151	5.02244
ENO1	0.233289	1	1.13545	353.608	1.13545	188.019	165.59
SH3BGRL	0.237358	1	-1.24717	115.875	0.801813	51.5649	64.3104
ARPC2	0.237698	1	1.20273	165.068	1.20273	90.1297	74.9378
PHACTR2	0.240844	1	2.12312	11.1495	2.12312	7.57949	3.56997
IFIT3	0.242268	1	3.64432	4.83947	3.64432	3.79745	1.04202
RPS26P31	0.244747	1	-1.1035	559.318	0.906206	265.898	293.419
IFITM1	0.245189	1	3.50854	4.96615	3.50854	3.86465	1.1015
TRA2A	0.245726	1	1.77648	17.7078	1.77648	11.33	6.3778
DDX17	0.245839	1	1.39639	49.6834	1.39639	28.9508	20.7326
RAP2B	0.256147	1	1.60703	24.2336	1.60703	14.9381	9.2955
POLR2L	0.257212	1	1.20456	149.531	1.20456	81.7027	67.8279
STXBP2	0.257229	1	1.64324	22.1245	1.64324	13.7543	8.37021
ZFAND5	0.25866	1	1.46638	36.1215	1.46638	21.4759	14.6456
SAP18	0.259194	1	1.44506	38.8597	1.44506	22.9666	15.8932
IFI27L2	0.260054	1	1.50297	31.8502	1.50297	19.1253	12.725
COTL1	0.260554	1	-1.1457	274.962	0.87283	128.146	146.817
AL355032.1	0.261372	1	1.11091	457.39	1.11091	240.711	216.679
CAPZB	0.261752	1	1.66964	20.4598	1.66964	12.7959	7.66387
CSRNP1	0.263391	1	2.09864	10.4144	2.09864	7.05347	3.36096
DPYSL2	0.264215	1	1.31864	66.4253	1.31864	37.777	28.6483
GADD45B	0.264422	1	1.51263	30.3511	1.51263	18.2717	12.0794
GGT5	0.264764	1	1.86132	14.1724	1.86132	9.21927	4.95309
BAX	0.26564	1	1.62431	22.328	1.62431	13.8199	8.50815
LRPAP1	0.265929	1	1.56265	26.1033	1.56265	15.9172	10.186
OAS2	0.266282	1	3.32847	4.81056	3.32847	3.69919	1.11138
STEAP4	0.266407	1	-1.97381	11.9694	0.506635	4.02496	7.94449
PRDX6	0.266853	1	1.72468	17.8639	1.72468	11.3076	6.55634
HLA-DRA	0.266939	1	-1.03459	4264.74	0.966568	2096.12	2168.62
ATF4P4	0.267787	1	2.31142	8.29898	2.31142	5.79281	2.50617
NDUFB1	0.27024	1	-1.19686	151.782	0.835518	69.0903	82.6916
SERPINB9	0.270342	1	1.93922	12.3405	1.93922	8.14196	4.19858
DPP7	0.270359	1	2.08697	10.2491	2.08697	6.92899	3.32012
SPINT2	0.270951	1	1.86631	13.7033	1.86631	8.92247	4.78081
SNRPB	0.27099	1	1.62708	21.6904	1.62708	13.4339	8.25645
FP671120.4	0.271011	1	-1.93634	12.3555	0.516437	4.2078	8.14775
TXNIP	0.271484	1	1.47138	33.654	1.47138	20.0365	13.6175
SGK1	0.272112	1	1.43058	38.844	1.43058	22.8626	15.9814
RHOG	0.272199	1	1.61582	22.1742	1.61582	13.6973	8.47699
RBX1	0.272551	1	1.22011	122.876	1.22011	67.5295	55.3469
CBX6	0.273526	1	1.98817	11.4022	1.98817	7.58642	3.81578
SLC7A5	0.275193	1	2.22352	8.71413	2.22352	6.01083	2.70329
C1QC	0.275506	1	2.07455	10.1749	2.07455	6.86549	3.30939
NME2P1	0.276559	1	2.44041	7.2143	2.44041	5.11737	2.09693
MRC1	0.276939	1	-1.28223	77.6947	0.779892	34.0433	43.6513
IL7R	0.277355	1	-2.08625	9.9626	0.479328	3.22805	6.73454
SAMHD1	0.277785	1	1.39759	43.2362	1.39759	25.203	18.0332
NCF1B	0.279681	1	2.37387	7.49782	2.37387	5.27549	2.22232
C19orf53	0.279853	1	1.46819	32.8564	1.46819	19.5444	13.3119
HEXA	0.281231	1	1.98117	11.1435	1.98117	7.40552	3.73795
GNAS	0.281398	1	1.24527	97.6285	1.24527	54.1466	43.4819
LAMP1	0.281956	1	1.78703	14.9294	1.78703	9.57268	5.35676
IFIT1	0.283938	1	3.33183	4.46426	3.33183	3.43369	1.03057
AC104563.1	0.284186	1	-1.25856	87.9027	0.794558	38.9198	48.9829
RUNX1	0.284734	1	1.78027	14.9367	1.78027	9.56431	5.37239
LYN	0.285196	1	1.61748	20.9219	1.61748	12.9288	7.99315
ATF3	0.287601	1	-1.69453	17.419	0.590133	6.46456	10.9544
TMED2	0.289174	1	1.99445	10.5978	1.99445	7.05863	3.53914
H1F0	0.289473	1	2.12375	9.08808	2.12375	6.17873	2.90935
TFRC	0.290266	1	2.00419	10.4194	2.00419	6.95111	3.46829
AHNAK	0.290341	1	1.56386	23.5036	1.56386	14.3363	9.16728
SLC25A5	0.290726	1	-1.45128	33.3183	0.689049	13.5922	19.7261
MAFB	0.29076	1	1.60766	20.9425	1.60766	12.9114	8.03116
CPVL	0.290987	1	1.65416	18.7468	1.65416	11.6837	7.06318
SSR1	0.291059	1	1.79898	14.078	1.79898	9.04832	5.0297
COX6B1	0.294444	1	1.10446	446.501	1.10446	234.332	212.169
MGST1	0.294528	1	1.62351	19.8375	1.62351	12.2761	7.56144
AC069218.1	0.294635	1	2.02434	9.97781	2.02434	6.67863	3.29917
AL122020.1	0.295172	1	2.07176	9.40732	2.07176	6.3448	3.06252
ARF4	0.295271	1	1.73203	15.6457	1.73203	9.91895	5.72678
AMFR	0.295972	1	2.47064	6.50941	2.47064	4.63385	1.87556
CCL4L2	0.296848	1	-1.12799	301.205	0.886532	141.544	159.661
ZEB2	0.29793	1	1.26646	78.7509	1.26646	44.0047	34.7462
ELF1	0.298397	1	1.62433	19.4839	1.62433	12.0596	7.42434
P4HB	0.298725	1	2.03449	9.68892	2.03449	6.49599	3.19293
LY96	0.298821	1	1.23542	97.6903	1.23542	53.9892	43.7011
DUSP2	0.300887	1	1.83713	12.677	1.83713	8.20872	4.46824
ATP5D	0.301597	1	1.28622	68.4465	1.28622	38.5078	29.9388
GMFG	0.302151	1	-1.12974	287.237	0.885156	134.869	152.368
SELENOH	0.302601	1	2.21104	7.87147	2.21104	5.42009	2.45138
FOSL2	0.305825	1	2.1473	8.28285	2.1473	5.65112	2.63173
LAMTOR2	0.306811	1	1.43723	32.8085	1.43723	19.3471	13.4614
RBM8A	0.307641	1	1.68002	16.5317	1.68002	10.3632	6.16849
GSTK1	0.314784	1	1.59795	19.427	1.59795	11.9492	7.47779
F13A1	0.316206	1	-2.11377	8.22525	0.473088	2.64157	5.58368
EIF3K	0.316285	1	-1.18635	138.568	0.842919	63.3786	75.1895
PPP4C	0.316427	1	1.62506	18.0527	1.62506	11.1756	6.87706
TNFAIP8	0.316479	1	1.5	25.4319	1.5	15.2592	10.1728
NKG7	0.317574	1	-1.5879	19.7038	0.629764	7.61381	12.0899
THBS1	0.319595	1	-1.44198	30.5793	0.693492	12.5224	18.057
SRSF2	0.32177	1	1.57303	20.1348	1.57303	12.3095	7.82534
RPL36	0.322773	1	-1.02432	6776.33	0.976261	3347.47	3428.87
RPS27	0.323362	1	1.24637	81.41	1.24637	45.1694	36.2407
RPL4	0.324657	1	-1.15669	184.102	0.864533	85.3629	98.7387
UQCRHL	0.324975	1	1.83337	11.5461	1.83337	7.47108	4.07506
COX4I1	0.326314	1	-1.06421	996.174	0.939668	482.594	513.58
PGD	0.327763	1	1.25901	73.1774	1.25901	40.7838	32.3936
TNFAIP3	0.329176	1	-1.11488	322.994	0.896955	152.724	170.27
COPE	0.329391	1	1.46265	27.2797	1.46265	16.2024	11.0774
FUS	0.329532	1	1.81479	11.6865	1.81479	7.53468	4.15183
MAFF	0.329706	1	1.84921	11.0359	1.84921	7.16259	3.87333
ASGR2	0.329957	1	1.43647	29.8991	1.43647	17.6276	12.2715
LIMS1	0.329991	1	1.52721	22.1328	1.52721	13.375	8.75782
SLC38A2	0.330131	1	1.65831	15.7971	1.65831	9.85457	5.94253
NDUFB3	0.330282	1	-1.48577	25.1448	0.673053	10.1155	15.0293
UFM1	0.330922	1	1.59533	18.2945	1.59533	11.2455	7.04901
SRSF3	0.332332	1	1.35882	40.9332	1.35882	23.5799	17.3533
GRK2	0.335615	1	1.96224	9.12412	1.96224	6.04398	3.08014
H3F3A	0.336083	1	-1.32506	47.6541	0.754683	20.4959	27.1583
AC078817.1	0.336111	1	1.70594	13.9201	1.70594	8.77583	5.14427
SAR1A	0.337959	1	1.85049	10.6437	1.85049	6.90967	3.73398
SAMD9L	0.339422	1	2.72301	4.62936	2.72301	3.38591	1.24345
PSMB1	0.339828	1	1.35149	41.0877	1.35149	23.6146	17.4731
MZT2A	0.340242	1	1.50211	22.8991	1.50211	13.7471	9.15191
FP236383.3	0.340729	1	-1.93659	9.25297	0.516372	3.15093	6.10205
PYCARD	0.340943	1	1.16082	164.024	1.16082	88.1157	75.908
CTSC	0.341185	1	-1.20249	107.489	0.831607	48.8035	58.6858
MAPK6	0.341348	1	1.78081	11.8059	1.78081	7.56041	4.2455
TMEM50A	0.342155	1	1.48296	24.1606	1.48296	14.4301	9.73059
CTSS	0.34238	1	-1.23513	81.7648	0.809631	36.5817	45.1831
PGLS	0.342708	1	1.33955	43.0454	1.33955	24.6464	18.399
IRF2BPL	0.346025	1	2.28306	6.1517	2.28306	4.27793	1.87377
DDX5	0.346373	1	1.12281	265.218	1.12281	140.281	124.937
NENF	0.347344	1	1.76442	11.8635	1.76442	7.57202	4.29151
CIRBP	0.347566	1	1.50344	22.1222	1.50344	13.2854	8.83672
MBNL1	0.348355	1	1.1733	138.601	1.1733	74.8268	63.7745
PRR13	0.348567	1	1.6435	15.1359	1.6435	9.41018	5.72571
ATP6V0D1	0.350959	1	1.7717	11.5324	1.7717	7.37164	4.16078
CIB1	0.351829	1	1.73208	12.3797	1.73208	7.84846	4.53123
TXNP6	0.351887	1	1.83598	10.2843	1.83598	6.65792	3.62635
RPS19P3	0.351896	1	2.06023	7.5398	2.06023	5.076	2.4638
PTP4A1	0.352043	1	1.74268	12.1185	1.74268	7.7	4.41849
RPL13AP5	0.354342	1	-1.2805	56.9916	0.780943	24.9908	32.0008
TGFB1	0.357633	1	1.93153	8.68747	1.93153	5.72401	2.96346
RPL11	0.358848	1	1.02136	7543.27	1.02136	3811.48	3731.79
VMP1	0.359021	1	1.38902	32.0156	1.38902	18.6145	13.4012
BSG	0.359395	1	1.77869	10.9952	1.77869	7.03824	3.95697
LY86	0.359522	1	1.39216	31.5255	1.39216	18.3468	13.1786
HCST	0.359815	1	1.07618	623.058	1.07618	322.961	300.098
TCIRG1	0.360051	1	1.94274	8.46693	1.94274	5.5897	2.87723
FGD2	0.360073	1	1.93604	8.54541	1.93604	5.63489	2.91052
LSM6	0.361152	1	-1.46672	23.5801	0.681796	9.55933	14.0208
CAPNS1	0.36203	1	1.61413	15.3438	1.61413	9.47424	5.86955
PTGS2	0.362199	1	-1.41397	28.5151	0.707227	11.8125	16.7026
TUBB	0.362489	1	1.45412	24.5028	1.45412	14.5184	9.98435
RABAC1	0.362632	1	1.54555	18.3304	1.54555	11.1294	7.20095
TRAM1	0.362768	1	1.66807	13.5019	1.66807	8.44132	5.06054
TKT	0.363206	1	-1.19683	103.273	0.835544	47.0102	56.263
RAP2C	0.363685	1	1.93825	8.39186	1.93825	5.53579	2.85607
FAUP1	0.364457	1	1.59579	15.8992	1.59579	9.77421	6.12501
NUCB1	0.365504	1	1.69392	12.6302	1.69392	7.9418	4.68841
NPM1	0.36817	1	1.24532	68.1107	1.24532	37.7763	30.3345
EHD1	0.369931	1	1.84144	9.4555	1.84144	6.12779	3.32772
MARCKSL1	0.371331	1	1.87716	8.88662	1.87716	5.79794	3.08867
MAP1LC3B	0.372742	1	1.35299	35.5734	1.35299	20.455	15.1184
USMG5	0.37291	1	1.15722	149.743	1.15722	80.328	69.4147
PABPN1	0.373251	1	1.78922	10.1849	1.78922	6.53337	3.65152
PAK2	0.37381	1	-1.43083	25.4501	0.698893	10.4697	14.9804
GSTP1	0.374403	1	1.07857	552.522	1.07857	286.703	265.819
ANKRD10	0.37581	1	1.99838	7.36177	1.99838	4.90652	2.45525
PHLDA2	0.376869	1	1.47784	21.2659	1.47784	12.6835	8.58242
FTLP3	0.377078	1	2.10089	6.47968	2.10089	4.39006	2.08962
MT-ND2	0.377946	1	-1.11568	260.304	0.896318	123.036	137.268
RAP1B	0.378069	1	1.58961	15.2586	1.58961	9.36634	5.89224
TNFSF10	0.378358	1	1.91857	8.11537	1.91857	5.33477	2.7806
ATP6AP1	0.380154	1	1.7542	10.5446	1.7542	6.71602	3.82854
RGS10	0.381907	1	1.30633	43.5975	1.30633	24.6941	18.9034
CASP1	0.382875	1	1.77868	9.96721	1.77868	6.38018	3.58703
RPL26P19	0.383177	1	-1.2152	80.8375	0.822911	36.4922	44.3453
BLVRB	0.385006	1	1.25007	61.3526	1.25007	34.0856	27.267
NAP1L1	0.38533	1	-1.20002	91.4245	0.833318	41.5562	49.8683
KTN1	0.38724	1	-1.61308	13.8418	0.619931	5.29712	8.5447
CCDC85B	0.388629	1	1.7856	9.60924	1.7856	6.15963	3.44961
CCL3L3	0.391505	1	1.18554	102.126	1.18554	55.3983	46.7282
YBX3	0.392324	1	1.49134	19.0646	1.49134	11.4123	7.65237
AC074033.1	0.393226	1	-1.50802	18.0176	0.663122	7.18401	10.8336
SHISA5	0.393228	1	2.32078	4.88672	2.32078	3.41516	1.47156
DDX60L	0.393638	1	2.37037	4.68177	2.37037	3.29267	1.38909
RPS7P4	0.394385	1	1.70269	10.9865	1.70269	6.92145	4.065
APOL6	0.39733	1	2.05978	6.23615	2.05978	4.19805	2.0381
HMGN3	0.397379	1	1.47118	19.9472	1.47118	11.8753	8.07192
PARP9	0.397954	1	2.37036	4.59706	2.37036	3.23309	1.36397
ATP6V1B2	0.39799	1	1.48603	18.9366	1.48603	11.3194	7.61721
UQCRFS1	0.398263	1	1.50557	17.772	1.50557	10.679	7.09298
RPL14P1	0.399964	1	1.24112	61.4403	1.24112	34.0253	27.415
PHPT1	0.400244	1	1.65063	11.9918	1.65063	7.46769	4.52414
STMP1	0.401026	1	1.2965	42.548	1.2965	24.0207	18.5274
MSN	0.40179	1	1.38874	26.7826	1.38874	15.5706	11.212
AC004687.1	0.401815	1	2.15891	5.48525	2.15891	3.74881	1.73644
EIF2S2	0.401923	1	-1.28269	46.0483	0.779613	20.1728	25.8754
HNRNPF	0.402203	1	1.57421	14.3471	1.57421	8.77368	5.5734
NDUFA13	0.402368	1	1.41621	23.8723	1.41621	13.9923	9.88008
AL161787.1	0.402997	1	-1.71229	10.3876	0.584014	3.82982	6.55774
CSTA	0.403986	1	-1.28625	44.6605	0.777453	19.5344	25.1261
CDV3	0.404022	1	-1.40443	24.8502	0.712035	10.3352	14.515
LST1	0.404327	1	-1.08884	384.703	0.91841	184.171	200.532
PIK3AP1	0.408572	1	1.61333	12.6373	1.61333	7.80157	4.83568
QSOX1	0.40979	1	1.67281	10.9608	1.67281	6.85998	4.10087
TMEM59	0.41101	1	1.41661	22.9727	1.41661	13.4665	9.50616
CNPY3	0.411283	1	1.67903	10.7458	1.67903	6.73475	4.0111
RNF19B	0.411545	1	1.78544	8.72098	1.78544	5.59007	3.13092
BCAP31	0.412355	1	1.55994	14.2788	1.55994	8.70101	5.57778
CELF2	0.413193	1	1.45737	19.5591	1.45737	11.5997	7.95935
CD48	0.414613	1	-1.26237	49.7081	0.792159	21.9717	27.7364
HNRNPDL	0.416166	1	1.28372	43.0558	1.28372	24.2025	18.8533
ATP13A3	0.416675	1	1.86104	7.52058	1.86104	4.89197	2.62862
TBCA	0.416977	1	-1.16743	110.627	0.856583	51.0406	59.5863
GPI	0.418469	1	1.53579	14.8894	1.53579	9.01771	5.87171
SUMO3	0.418714	1	1.47757	17.8243	1.47757	10.63	7.19426
ERO1A	0.418854	1	1.60055	12.4822	1.60055	7.68238	4.79984
UCP2	0.421075	1	1.51502	15.6599	1.51502	9.43334	6.22654
RPS7P11	0.421266	1	-1.97792	6.23376	0.505581	2.09333	4.14044
OASL	0.422142	1	2.40289	4.04026	2.40289	2.85295	1.1873
RREB1	0.422658	1	1.70157	9.75998	1.70157	6.14727	3.61271
JARID2	0.425155	1	1.74485	8.86255	1.74485	5.63376	3.22879
NDUFB8	0.426282	1	1.29474	38.5803	1.29474	21.7678	16.8125
AP2M1	0.428209	1	1.45911	18.223	1.45911	10.8126	7.41042
COX6C	0.428347	1	1.10852	237.022	1.10852	124.61	112.411
EIF3G	0.430801	1	1.39575	22.9568	1.39575	13.3745	9.5823
TP53	0.430933	1	1.84075	7.30421	1.84075	4.73298	2.57122
SPCS3	0.430935	1	1.46589	17.5907	1.46589	10.4571	7.13362
TRIM25	0.431555	1	1.8514	7.161	1.8514	4.6496	2.5114
CD53	0.432837	1	1.29169	38.1821	1.29169	21.521	16.6611
AC107075.1	0.433218	1	-1.39318	22.9634	0.71778	9.59534	13.3681
WFDC21P	0.433584	1	2.18061	4.68061	2.18061	3.209	1.47161
RBPJ	0.43413	1	-1.27995	40.7812	0.781278	17.8869	22.8944
GPNMB	0.434561	1	1.61313	11.3042	1.61313	6.97826	4.32591
H2AFZ	0.434622	1	1.17166	97.9014	1.17166	52.8201	45.0813
NDUFB4	0.434644	1	1.19397	78.2943	1.19397	42.6082	35.6861
HCK	0.434997	1	1.4025	21.9215	1.4025	12.797	9.12444
CFP	0.435345	1	1.63235	10.7578	1.63235	6.67101	4.08675
NOP53	0.438902	1	1.48696	15.8336	1.48696	9.46695	6.36665
PLIN2	0.439942	1	1.7171	8.77342	1.7171	5.54446	3.22896
TLN1	0.4412	1	-1.59264	11.5584	0.627886	4.45813	7.10022
CSTB	0.444921	1	-1.04168	1400.4	0.959987	685.903	714.492
CFLAR	0.44636	1	1.38043	22.9014	1.38043	13.2807	9.62069
EIF3E	0.44771	1	-1.60334	10.9331	0.623697	4.19964	6.73347
ARF1	0.447862	1	1.40108	20.8414	1.40108	12.1614	8.68002
CTSA	0.44819	1	1.97457	5.56864	1.97457	3.69656	1.87208
HIST1H4C	0.448587	1	-1.58234	11.4912	0.631976	4.44991	7.04126
PTGER2	0.448979	1	1.5798	11.5478	1.5798	7.07156	4.47623
ITGAX	0.449398	1	1.73501	8.12501	1.73501	5.15426	2.97074
NT5C3A	0.450283	1	2.14835	4.49688	2.14835	3.06855	1.42833
NDUFB11	0.450848	1	1.14997	117.038	1.14997	62.601	54.4372
EREG	0.451331	1	1.35549	25.0997	1.35549	14.4439	10.6558
LRRFIP1	0.452011	1	1.28784	35.9237	1.28784	20.2217	15.702
MRPS21	0.452484	1	1.26809	40.588	1.26809	22.6928	17.8952
FAM49B	0.452858	1	1.29459	34.3777	1.29459	19.3956	14.9821
HMGB1P5	0.454696	1	-1.74521	7.78289	0.572997	2.83508	4.94781
PTPRE	0.455645	1	-1.58764	10.9858	0.629867	4.24549	6.7403
C17orf62	0.456531	1	1.67481	8.90509	1.67481	5.57585	3.32924
ZNF106	0.458161	1	-1.69008	8.55749	0.591689	3.18113	5.37636
CLC	0.458535	1	1.83706	6.50898	1.83706	4.21471	2.29427
PDCD4	0.458962	1	1.63933	9.53866	1.63933	5.92461	3.61405
H2AFV	0.459507	1	1.2263	53.1319	1.2263	29.2664	23.8655
RNASEH2C	0.460037	1	1.56905	11.3139	1.56905	6.91	4.40393
FLOT1	0.460828	1	1.38184	21.3483	1.38184	12.3853	8.96294
PHF11	0.462014	1	1.88987	5.90103	1.88987	3.85906	2.04197
NCOA7	0.462015	1	1.87497	6.03589	1.87497	3.93643	2.09946
C12orf75	0.463008	1	1.88988	5.87472	1.88988	3.84186	2.03286
N4BP2L2	0.463068	1	1.48784	14.1895	1.48784	8.48592	5.70354
SARAF	0.464318	1	1.32998	26.8789	1.32998	15.3428	11.5361
ZNF207	0.464364	1	1.48796	14.1016	1.48796	8.43369	5.66795
PTBP1	0.464467	1	1.76292	7.20814	1.76292	4.59926	2.60888
AC012354.2	0.464749	1	1.57012	11.0464	1.57012	6.7484	4.29801
AL590139.1	0.464756	1	-1.69547	8.21598	0.589806	3.04807	5.16791
SELENOT	0.466151	1	1.37961	21.0495	1.37961	12.2037	8.84574
PRRC2C	0.466164	1	-1.36907	22.0622	0.730423	9.31259	12.7496
CSNK2B	0.466561	1	1.42697	17.3091	1.42697	10.1771	7.13197
NDUFB7	0.466753	1	1.29501	32.2342	1.29501	18.1888	14.0454
SEC62	0.467752	1	-1.48942	13.8233	0.671401	5.5528	8.27047
NCF2	0.469055	1	-1.44785	15.8403	0.690681	6.47112	9.36918
ODC1	0.469184	1	1.87988	5.80124	1.87988	3.78684	2.0144
ITGA5	0.469512	1	1.90355	5.59124	1.90355	3.66558	1.92566
UBE2D1	0.470396	1	1.33219	25.859	1.33219	14.7712	11.0879
RPL7	0.470945	1	-1.59336	10.1096	0.627605	3.89826	6.21133
NDUFB2	0.471814	1	1.21805	53.7472	1.21805	29.5154	24.2318
APRT	0.47221	1	1.2951	31.4346	1.2951	17.7382	13.6964
RAB31	0.473053	1	1.38559	19.8818	1.38559	11.5477	8.3341
COX14	0.473117	1	1.51127	12.5951	1.51127	7.57965	5.01543
NDUFA11	0.47336	1	1.18817	69.6984	1.18817	37.846	31.8524
SLC44A1	0.475617	1	1.11908	161.314	1.11908	85.1899	76.1246
GPSM3	0.475899	1	1.28122	33.6154	1.28122	18.8797	14.7357
CDKN1A	0.475968	1	1.64362	8.74982	1.64362	5.44003	3.30979
MPEG1	0.475973	1	1.3903	19.2296	1.3903	11.1847	8.04485
RALGDS	0.476959	1	1.73311	7.20911	1.73311	4.57141	2.63769
FERMT3	0.476962	1	1.54528	11.1957	1.54528	6.79712	4.39862
GM2A	0.477428	1	1.6934	7.79316	1.6934	4.89973	2.89342
PGAM1	0.478969	1	1.72025	7.32648	1.72025	4.63317	2.69331
ANP32E	0.479564	1	1.42801	16.2563	1.42801	9.56098	6.6953
IDS	0.479682	1	1.55165	10.8618	1.55165	6.60503	4.25678
PTPN6	0.481265	1	1.61551	9.12924	1.61551	5.63882	3.49043
HSPA8	0.481749	1	1.53767	11.1956	1.53767	6.78383	4.41175
KIAA0930	0.482126	1	1.65547	8.28178	1.65547	5.16302	3.11876
SMIM26	0.482435	1	-1.4263	16.1501	0.701114	6.65628	9.49386
AC106872.2	0.482819	1	-1.7119	7.32052	0.584145	2.6994	4.62111
RB1	0.483116	1	1.52739	11.4651	1.52739	6.92877	4.53636
MS4A7	0.484026	1	1.35361	21.865	1.35361	12.575	9.29
MSRB2	0.484276	1	1.55442	10.5547	1.55442	6.42276	4.13194
RAB1A	0.484887	1	1.4747	13.4263	1.4747	8.00089	5.42545
EIF6	0.487052	1	1.70324	7.30775	1.70324	4.60442	2.70333
BRD2	0.487378	1	1.70363	7.29091	1.70363	4.5942	2.69671
MRPL54	0.488379	1	1.39697	17.6678	1.39697	10.2969	7.37088
OAS3	0.488864	1	2.25064	3.41757	2.25064	2.36622	1.05135
ID1	0.489738	1	-1.57646	9.69628	0.634331	3.76341	5.93287
RBCK1	0.489926	1	1.75895	6.4686	1.75895	4.12401	2.34459
CMTM6	0.490207	1	1.43748	14.9416	1.43748	8.8117	6.12995
ARL6IP1	0.490207	1	1.41242	16.4519	1.41242	9.63221	6.81965
NUDT1	0.490269	1	1.57809	9.63109	1.57809	5.89534	3.73574
NFIL3	0.49155	1	1.69368	7.30097	1.69368	4.59057	2.71041
CSDE1	0.491782	1	1.28564	30.4207	1.28564	17.1112	13.3095
RPL21P75	0.492674	1	-1.56027	9.99218	0.640916	3.90279	6.08939
WARS	0.492881	1	1.64659	8.04293	1.64659	5.00395	3.03898
NFKBIZ	0.494039	1	1.15331	92.4208	1.15331	49.5006	42.9203
AKIRIN1	0.495632	1	1.62649	8.3224	1.62649	5.15376	3.16864
GLS	0.497059	1	1.86738	5.2062	1.86738	3.39054	1.81566
AC114491.1	0.497754	1	1.752	6.31987	1.752	4.02341	2.29646
HNRNPA1	0.49813	1	-1.19755	56.9407	0.835036	25.9109	31.0298
RPL12P12	0.498287	1	1.78695	5.91485	1.78695	3.79252	2.12234
WDR1	0.49847	1	1.53424	10.4687	1.53424	6.33781	4.13091
AP1G1	0.498762	1	1.80857	5.68412	1.80857	3.66027	2.02385
ITGAM	0.499487	1	1.40502	16.2352	1.40502	9.48467	6.75056
BNIP3L	0.499549	1	1.30021	26.9173	1.30021	15.2152	11.7021
CSF2RB	0.500256	1	1.56786	9.44939	1.56786	5.76952	3.67987
CLIC4	0.501518	1	1.56148	9.55791	1.56148	5.82651	3.7314
AP3S1	0.502631	1	1.67877	7.15706	1.67877	4.48528	2.67177
SH3BP2	0.504919	1	1.58715	8.78633	1.58715	5.39019	3.39614
HELZ2	0.505146	1	2.18076	3.38938	2.18076	2.32379	1.06559
SEC11A	0.50537	1	-1.23353	40.7322	0.810684	18.2367	22.4955
TRABD	0.506512	1	1.6216	8.00297	1.6216	4.95027	3.0527
NCF1C	0.506612	1	1.66954	7.16652	1.66954	4.48196	2.68456
PARP10	0.507187	1	2.10014	3.65616	2.10014	2.47681	1.17936
CHPT1	0.507805	1	1.75649	5.97886	1.75649	3.80985	2.16901
XRN2	0.50795	1	-1.4788	11.8977	0.676222	4.79979	7.09794
TMEM176B	0.508322	1	-1.331	21.8466	0.751315	9.37222	12.4744
PSMA6P1	0.50889	1	1.88488	4.79534	1.88488	3.1331	1.66223
CANX	0.509386	1	1.29134	27.0755	1.29134	15.259	11.8165
FAAP20	0.509865	1	1.52525	10.1896	1.52525	6.15453	4.03511
FGL2	0.510715	1	1.39751	15.8844	1.39751	9.259	6.62537
SYNGR2	0.511122	1	1.67348	6.95552	1.67348	4.35385	2.60167
NUP214	0.511193	1	-1.64291	7.44519	0.608676	2.81704	4.62815
NPC2	0.511418	1	1.17242	68.5944	1.17242	37.0193	31.5752
IFNGR2	0.511607	1	1.37233	17.6347	1.37233	10.2012	7.43347
H3F3AP6	0.512336	1	-1.68796	6.70457	0.59243	2.49429	4.21027
C19orf66	0.512374	1	2.00735	3.9828	2.00735	2.65844	1.32436
UGP2	0.512418	1	-1.4002	15.5822	0.714185	6.49204	9.09014
MRPL41	0.512776	1	1.42015	14.3605	1.42015	8.42677	5.9337
PRDX5	0.512959	1	1.30094	25.1666	1.30094	14.2291	10.9375
HMGA1	0.513113	1	1.51723	10.2782	1.51723	6.19507	4.08315
DUSP6	0.513324	1	1.18564	59.3736	1.18564	32.2083	27.1653
MTDH	0.514195	1	-1.32504	21.917	0.754695	9.4265	12.4905
ARL6IP5	0.514641	1	-1.30469	24.4375	0.766463	10.6034	13.8342
RAB5C	0.516462	1	1.53609	9.56648	1.53609	5.79433	3.77214
NDUFS5	0.517312	1	-1.14965	86.6462	0.869829	40.3071	46.3391
HSP90B1	0.519411	1	-1.24323	35.445	0.804358	15.8009	19.6441
ARL8B	0.519803	1	1.43817	12.9694	1.43817	7.65009	5.31933
PAPOLA	0.520171	1	1.45305	12.2662	1.45305	7.26579	5.00038
PRNP	0.521065	1	1.45734	12.0296	1.45734	7.13423	4.89537
SHKBP1	0.521254	1	1.61335	7.61243	1.61335	4.69953	2.9129
CYTOR	0.521535	1	-1.17511	63.5266	0.850981	29.2061	34.3205
LGALS2	0.5227	1	1.84907	4.74689	1.84907	3.08077	1.66612
XPO1	0.522932	1	1.58756	8.05702	1.58756	4.94326	3.11375
AC090543.2	0.523687	1	1.40275	14.6109	1.40275	8.53	6.08089
GNB4	0.523855	1	1.83535	4.82646	1.83535	3.12421	1.70225
MMP24OS	0.524286	1	1.4777	11.047	1.4777	6.58845	4.45859
MAPK1IP1L	0.525232	1	1.54493	8.9426	1.54493	5.42872	3.51388
ARHGDIA	0.526306	1	1.88002	4.44521	1.88002	2.90174	1.54347
FAM46A	0.527005	1	1.77341	5.28801	1.77341	3.38133	1.90668
PLAU	0.527134	1	1.65807	6.66487	1.65807	4.15746	2.50741
NDUFA3	0.527264	1	1.2522	32.0069	1.2522	17.7955	14.2114
UPP1	0.528858	1	1.36586	16.7185	1.36586	9.65194	7.06655
MRPL23	0.529292	1	1.40065	14.3435	1.40065	8.36868	5.97486
LMO2	0.530487	1	1.53211	9.04566	1.53211	5.47328	3.57238
LIMD2	0.530705	1	1.25244	31.4243	1.25244	17.473	13.9512
C1orf122	0.530794	1	1.53818	8.8746	1.53818	5.37815	3.49645
TUBAP2	0.533667	1	1.87763	4.3046	1.87763	2.80871	1.49588
FAM96B	0.534533	1	1.29623	23.3096	1.29623	13.1584	10.1513
SSU72	0.53511	1	1.44215	11.8672	1.44215	7.00787	4.85931
LGALS3	0.535911	1	1.20389	44.8984	1.20389	24.5261	20.3724
SP110	0.537113	1	1.80753	4.7403	1.80753	3.05188	1.68842
C1orf162	0.537241	1	1.21339	41.0839	1.21339	22.5224	18.5615
ATP5B	0.537499	1	1.31161	21.0513	1.31161	11.9446	9.1068
UBALD2	0.539163	1	1.46742	10.6374	1.46742	6.32627	4.31115
CCDC59	0.539487	1	-1.52716	8.78256	0.654812	3.47528	5.30729
XBP1	0.540041	1	1.39145	14.1415	1.39145	8.22814	5.91338
BAG1	0.540394	1	1.68026	5.95037	1.68026	3.7303	2.22007
SPG21	0.540507	1	1.43189	12.0051	1.43189	7.06856	4.93651
MIR155HG	0.540749	1	1.5664	7.81142	1.5664	4.7677	3.04373
YWHAB	0.541011	1	-1.14555	81.3181	0.87294	37.9008	43.4174
MLF2	0.541435	1	1.62742	6.66938	1.62742	4.13101	2.53837
NSA2	0.542052	1	-1.51557	8.97833	0.659817	3.5691	5.40923
NRP1	0.542141	1	-1.55533	7.99651	0.64295	3.12934	4.86717
GOLIM4	0.542157	1	1.64958	6.31195	1.64958	3.92971	2.38225
GABARAPL2	0.54312	1	1.29833	22.0727	1.29833	12.4689	9.60383
MIDN	0.543161	1	1.50515	9.22028	1.50515	5.53974	3.68054
FAM102B	0.546809	1	1.6162	6.67132	1.6162	4.12131	2.55001
PRKAR1A	0.547384	1	1.29582	21.9273	1.29582	12.3764	9.55098
UQCRQ	0.547735	1	1.15026	74.126	1.15026	39.653	34.473
PSAP	0.54779	1	1.16563	61.8846	1.16563	33.3088	28.5757
TREM1	0.548015	1	1.4311	11.6001	1.4311	6.82857	4.77154
PPP3CA	0.548102	1	1.51698	8.67505	1.51698	5.22844	3.44661
LAMTOR1	0.548887	1	-1.2016	42.9715	0.832221	19.5183	23.4532
TNFAIP2	0.549958	1	1.49535	9.19253	1.49535	5.50867	3.68386
CLDND1	0.550318	1	1.54294	7.94924	1.54294	4.82324	3.126
GCH1	0.550415	1	1.77296	4.71583	1.77296	3.01518	1.70064
SF1	0.550628	1	1.43262	11.3839	1.43262	6.70424	4.6797
YPEL5	0.550958	1	1.36808	14.8396	1.36808	8.57308	6.26648
AURKAIP1	0.551156	1	1.36729	14.8788	1.36729	8.59362	6.28516
ALDH2	0.55151	1	1.53973	7.97476	1.53973	4.83476	3.14
TMEM256	0.551656	1	-1.22055	36.0401	0.819302	16.2303	19.8099
CD86	0.552041	1	1.44958	10.6208	1.44958	6.28502	4.33575
ISG20	0.553961	1	1.97921	3.37018	1.97921	2.23895	1.13123
CNOT9	0.554992	1	1.69668	5.34347	1.69668	3.36197	1.9815
DNAJC4	0.558183	1	1.52934	7.94678	1.52934	4.80493	3.14184
BACH1	0.558609	1	1.54232	7.63685	1.54232	4.63296	3.00389
YWHAQ	0.559283	1	1.51986	8.12825	1.51986	4.90258	3.22567
PFN1P1	0.560074	1	1.67092	5.50088	1.67092	3.44134	2.05954
HPGD	0.560078	1	-1.56402	7.13533	0.639378	2.78287	4.35246
RTN3	0.560966	1	1.32176	17.7157	1.32176	10.0854	7.6303
LTC4S	0.561205	1	1.62281	6.10556	1.62281	3.77769	2.32787
MATR3	0.56172	1	1.37801	13.441	1.37801	7.78882	5.65223
RPL21P134	0.562485	1	-1.61158	6.23322	0.620507	2.38676	3.84646
GNAI3	0.5625	1	1.51439	8.12941	1.51439	4.89626	3.23315
RAC1	0.563784	1	1.24895	27.3037	1.24895	15.1631	12.1406
C11orf58	0.563869	1	1.33655	16.1664	1.33655	9.24748	6.91893
LIPA	0.564092	1	1.51877	7.95702	1.51877	4.79793	3.15909
IFNAR1	0.564449	1	-1.45864	9.65651	0.685571	3.92759	5.72893
TOP1	0.565028	1	-1.43519	10.4799	0.696772	4.30351	6.17635
GADD45G	0.565096	1	1.68913	5.15605	1.68913	3.23868	1.91737
SERPINA1	0.565929	1	-1.31478	17.9315	0.760581	7.74649	10.185
ZNF706	0.566726	1	1.29161	20.3786	1.29161	11.4859	8.89268
COX7CP1	0.567098	1	1.43261	10.4694	1.43261	6.16563	4.30377
RAB7A	0.567175	1	1.38964	12.4271	1.38964	7.22668	5.20038
CTBP1	0.567329	1	1.61717	5.9977	1.61717	3.70602	2.29168
UBE2Z	0.567404	1	1.67345	5.26886	1.67345	3.29805	1.97081
NCOA4	0.567549	1	1.2462	27.3114	1.2462	15.1525	12.1589
ADGRE5	0.567944	1	1.57652	6.62714	1.57652	4.05501	2.57213
NPIPB5	0.568582	1	1.65687	5.43197	1.65687	3.38747	2.0445
ADAM8	0.568845	1	1.70695	4.87396	1.70695	3.07343	1.80054
RICTOR	0.569116	1	1.75899	4.39851	1.75899	2.80426	1.59425
MTATP6P1	0.569617	1	-1.10581	128.175	0.904316	60.8675	67.3078
TCEA1	0.570534	1	1.57127	6.63072	1.57127	4.05195	2.57877
C7orf50	0.570635	1	1.43385	10.232	1.43385	6.02793	4.20403
EEF2	0.571067	1	-1.15173	64.6474	0.868262	30.0445	34.603
RPS12P23	0.571186	1	-1.31901	17.0555	0.758142	7.35464	9.70087
CEBPD	0.571555	1	-1.22918	30.3903	0.813548	13.6329	16.7574
TAF10	0.572062	1	1.18643	44.019	1.18643	23.8861	20.1329
UBL5	0.5726	1	1.07833	224.251	1.07833	116.351	107.9
CSK	0.572621	1	1.56543	6.66319	1.56543	4.06589	2.5973
TM9SF2	0.573434	1	1.39316	11.8522	1.39316	6.8997	4.95255
DTX3L	0.573545	1	1.77538	4.17139	1.77538	2.66839	1.503
RAB8B	0.573556	1	1.45659	9.27821	1.45659	5.50135	3.77686
CMPK1	0.573699	1	1.48877	8.31575	1.48877	4.97445	3.34131
TMSB4XP4	0.573856	1	1.42562	10.3802	1.42562	6.10083	4.27941
MYDGF	0.574117	1	1.32421	16.3387	1.32421	9.30891	7.02976
PNPLA6	0.574348	1	1.59647	6.0876	1.59647	3.74303	2.34457
HSPB1	0.574401	1	1.4903	8.24453	1.4903	4.93387	3.31066
CRIP1P4	0.57549	1	1.78673	4.04624	1.78673	2.59427	1.45197
HIPK3	0.575766	1	1.53234	7.19416	1.53234	4.35324	2.84092
WDR83OS	0.576074	1	1.15142	63.2195	1.15142	33.8344	29.3851
TOMM20	0.576303	1	-1.27538	21.4231	0.784079	9.41517	12.0079
FAM200B	0.577091	1	-1.6439	5.35162	0.608309	2.02414	3.32748
GHITM	0.577102	1	1.42721	10.1434	1.42721	5.96439	4.17905
HNRNPD	0.577429	1	1.30515	17.8192	1.30515	10.089	7.73018
RHOC	0.578076	1	1.57752	6.26964	1.57752	3.83721	2.43243
NFKB1	0.578166	1	1.36011	13.3863	1.36011	7.71442	5.67189
NCF1	0.578389	1	1.74627	4.29198	1.74627	2.72914	1.56284
SRSF10	0.578614	1	1.44592	9.38685	1.44592	5.54909	3.83776
LILRB4	0.579101	1	1.55138	6.69473	1.55138	4.07076	2.62396
TMEM258	0.579763	1	-1.0689	276.604	0.935545	133.697	142.908
LPXN	0.579907	1	1.5164	7.38113	1.5164	4.44792	2.93321
MAP2K3	0.580167	1	1.57457	6.24948	1.57457	3.82209	2.42739
VDAC1	0.580307	1	1.34435	14.275	1.34435	8.18586	6.08911
RABGAP1L	0.580699	1	1.86005	3.48372	1.86005	2.26566	1.21806
RSL24D1	0.581701	1	1.17313	47.9174	1.17313	25.8675	22.0499
SMCHD1	0.581825	1	1.41865	10.2264	1.41865	5.99827	4.22814
METAP2	0.582017	1	-1.30239	17.6675	0.76782	7.67356	9.99396
STOM	0.582409	1	1.58728	5.97354	1.58728	3.66473	2.30881
ARHGAP4	0.582637	1	1.66887	4.91399	1.66887	3.07277	1.84122
TMED10	0.582772	1	1.44443	9.23262	1.44443	5.45561	3.777
TMX1	0.583128	1	1.50913	7.41951	1.50913	4.4625	2.95701
CTSL	0.583257	1	1.66612	4.92754	1.66612	3.07934	1.84821
GNB2	0.583556	1	1.3689	12.4948	1.3689	7.22025	5.27451
ENSA	0.583886	1	1.41729	10.1693	1.41729	5.96242	4.20691
BIRC2	0.584006	1	1.41306	10.334	1.41306	6.05149	4.28254
DDX3Y	0.584036	1	1.44253	9.23475	1.44253	5.45393	3.78082
PPP1R14B	0.584077	1	1.40952	10.4771	1.40952	6.12891	4.34822
ELOC	0.584183	1	1.27776	20.2432	1.27776	11.3559	8.88735
EDEM1	0.584266	1	1.51131	7.32551	1.51131	4.4085	2.91701
SMS	0.584421	1	1.52078	7.11198	1.52078	4.29064	2.82134
ACAP2	0.584489	1	-1.29092	18.6447	0.774642	8.13854	10.5062
SDC4	0.584535	1	1.70414	4.51458	1.70414	2.84507	1.66951
TMEM176A	0.584866	1	-1.43301	9.52406	0.697832	3.91452	5.60954
GMPR	0.585785	1	1.93166	3.04833	1.93166	2.00854	1.0398
PSMB3	0.585944	1	1.19725	36.9202	1.19725	20.1172	16.8029
UBE2I	0.586971	1	1.3901	11.1782	1.3901	6.50135	4.67689
PPP1R14A	0.586993	1	1.69772	4.51512	1.69772	2.84144	1.67368
PARK7	0.587372	1	-1.21438	31.5175	0.823468	14.2331	17.2844
NDUFB9	0.591098	1	1.32516	14.8567	1.32516	8.46715	6.38952
ANKRD12	0.592488	1	-1.32331	14.8907	0.755683	6.40927	8.48143
CALM3	0.593053	1	1.26182	21.411	1.26182	11.9447	9.46627
AC010343.1	0.594041	1	-1.5592	6.0485	0.641356	2.36344	3.68506
RSRC2	0.594129	1	-1.41559	9.68975	0.706418	4.01134	5.67841
PSMB8	0.594995	1	1.43124	9.07949	1.43124	5.34498	3.73452
GADD45GIP1	0.595403	1	1.22253	28.2244	1.22253	15.5252	12.6993
PAIP2	0.595489	1	-1.33159	14.0315	0.750984	6.01799	8.01347
UBE2N	0.597117	1	1.47593	7.6567	1.47593	4.56425	3.09245
MAPRE1	0.597688	1	1.49457	7.18112	1.49457	4.30242	2.8787
MPO	0.597705	1	1.45315	8.25639	1.45315	4.89077	3.36562
CKB	0.598292	1	1.82411	3.35904	1.82411	2.16963	1.18942
PPT1	0.598333	1	-1.35389	12.3725	0.738614	5.25618	7.11628
ETF1	0.59883	1	1.42946	8.95177	1.42946	5.26709	3.68468
C19orf70	0.599483	1	1.42541	9.05843	1.42541	5.32363	3.7348
USF2	0.599944	1	1.47555	7.54903	1.47555	4.49959	3.04944
CMIP	0.600062	1	1.43052	8.85597	1.43052	5.21231	3.64366
DAD1	0.602236	1	-1.20543	31.3978	0.829577	14.2366	17.1613
CD59	0.602491	1	1.5578	5.79775	1.5578	3.53106	2.2667
NARF	0.602672	1	1.46611	7.67873	1.46611	4.56503	3.1137
LAMTOR4	0.60432	1	1.07943	184.118	1.07943	95.5754	88.5422
SPOP	0.604348	1	1.6147	4.95153	1.6147	3.0578	1.89373
SEM1	0.60442	1	1.11388	92.5653	1.11388	48.776	43.7893
CYSLTR1	0.604549	1	1.51756	6.43832	1.51756	3.88095	2.55737
PPP2R5C	0.604572	1	1.5215	6.36155	1.5215	3.83862	2.52292
TRIB1	0.604744	1	1.52595	6.27177	1.52595	3.78883	2.48293
PPP1R15A	0.604756	1	1.06157	300.46	1.06157	154.716	145.743
SMAP2	0.604763	1	-1.3594	11.6357	0.735621	4.93166	6.70408
ENY2	0.604968	1	1.17584	41.0582	1.17584	22.1881	18.87
BOLA2B	0.605001	1	1.36375	11.3877	1.36375	6.57007	4.81766
BLVRA	0.605688	1	1.73256	3.80244	1.73256	2.41091	1.39153
NMT1	0.60624	1	-1.40227	9.56543	0.713127	3.98182	5.58361
PSMA2	0.60636	1	1.34925	12.1035	1.34925	6.95143	5.15207
LINC01578	0.606381	1	1.16992	43.3819	1.16992	23.3895	19.9924
RAB32	0.606859	1	1.22389	26.2123	1.22389	14.4256	11.7867
FOXP1	0.6069	1	1.48433	7.05593	1.48433	4.21575	2.84017
RPS2P4	0.607181	1	-1.57945	5.32935	0.633133	2.06609	3.26327
SNHG15	0.607997	1	1.31406	14.3731	1.31406	8.16192	6.21122
AC009951.1	0.608813	1	1.65342	4.41075	1.65342	2.74846	1.66229
ANXA11	0.608945	1	1.38043	10.3358	1.38043	5.99383	4.34199
PLEKHB2	0.60942	1	1.38627	10.0505	1.38627	5.8387	4.2118
PKIB	0.609582	1	1.37478	10.5594	1.37478	6.11293	4.44648
DDOST	0.609789	1	1.53918	5.86697	1.53918	3.5564	2.31057
EEF1A1P5	0.611869	1	-1.36453	10.9205	0.732855	4.61846	6.302
CAPN2	0.613818	1	1.62851	4.54292	1.62851	2.8146	1.72833
EIF3H	0.614025	1	-1.21702	26.6299	0.821677	12.0115	14.6183
SF3B1	0.614076	1	1.28544	16.3873	1.28544	9.21698	7.17029
SERPINB1	0.6148	1	-1.13738	61.3834	0.879213	28.719	32.6644
ANPEP	0.616613	1	1.65461	4.20998	1.65461	2.62406	1.58591
HNRNPA2B1	0.617066	1	1.08535	149.347	1.08535	77.7294	71.6172
C8orf59	0.617989	1	1.51613	5.99643	1.51613	3.61323	2.38319
HNRNPU	0.619757	1	1.12071	76.0733	1.12071	40.2017	35.8716
C1QB	0.620009	1	1.63825	4.28678	1.63825	2.66192	1.62486
C1orf228	0.620084	1	1.61166	4.56597	1.61166	2.81767	1.7483
C3AR1	0.620614	1	1.63903	4.26422	1.63903	2.64839	1.61582
TCEA1P2	0.620987	1	-1.50087	6.17927	0.666278	2.47085	3.70843
PIP4K2A	0.621522	1	1.39002	9.2356	1.39002	5.37137	3.86423
ZFAND6	0.62174	1	1.42742	7.93471	1.42742	4.66593	3.26878
FCGR2A	0.622351	1	1.29632	14.6502	1.29632	8.27033	6.37988
RAB11A	0.62268	1	1.39463	8.99761	1.39463	5.2402	3.75741
DOCK5	0.622817	1	1.52565	5.66876	1.52565	3.42429	2.24447
TM9SF3	0.622946	1	1.42536	7.94243	1.42536	4.66768	3.27475
C9orf16	0.623633	1	1.22439	23.7439	1.22439	13.0695	10.6743
PML	0.623659	1	1.73588	3.41306	1.73588	2.16554	1.24752
RPL37P23	0.624309	1	-1.1469	51.313	0.871917	23.901	27.412
SRP9	0.624761	1	1.32834	12.111	1.32834	6.90943	5.20155
ENPP2	0.625075	1	1.4102	8.32574	1.4102	4.87136	3.45438
PTGES3P1	0.625486	1	-1.60814	4.46488	0.621836	1.7119	2.75298
SPPL2A	0.626039	1	1.48883	6.23758	1.48883	3.73135	2.50623
OGT	0.626388	1	1.63467	4.16688	1.63467	2.58532	1.58156
PSMB6	0.62679	1	1.29446	14.4354	1.29446	8.14399	6.2914
NMI	0.626979	1	1.60171	4.49788	1.60171	2.76906	1.72882
PQLC1	0.627486	1	1.54043	5.28498	1.54043	3.20463	2.08034
SOCS3	0.627609	1	1.40226	8.4724	1.40226	4.94556	3.52684
ANXA6	0.628119	1	1.49828	5.97871	1.49828	3.58558	2.39312
PSME2	0.628412	1	1.64102	4.05781	1.64102	2.52135	1.53646
OSBPL8	0.630195	1	1.37659	9.31057	1.37659	5.39295	3.91762
FBXO7	0.630338	1	1.51306	5.63661	1.51306	3.39368	2.24293
HDC	0.630768	1	1.65402	3.88528	1.65402	2.42136	1.46392
RIN2	0.630774	1	1.54304	5.14605	1.54304	3.12247	2.02358
HNRNPA0	0.631039	1	1.38897	8.77925	1.38897	5.10434	3.67491
SNRPD2	0.631042	1	-1.16082	41.7155	0.861457	19.3054	22.4101
RAB11FIP1	0.631213	1	-1.31926	12.238	0.758001	5.27669	6.96132
CLEC2B	0.631941	1	1.33945	10.9755	1.33945	6.28401	4.69147
CAST	0.63206	1	-1.28928	14.4364	0.775626	6.30609	8.13032
ZC3HAV1	0.632743	1	1.5481	5.01455	1.5481	3.0466	1.96796
PPP3R1	0.632946	1	1.54088	5.11235	1.54088	3.10031	2.01204
FMNL1	0.633081	1	1.51105	5.58085	1.51105	3.35833	2.22252
PAN3	0.633858	1	1.47129	6.31577	1.47129	3.76012	2.55565
CYSTM1	0.634035	1	1.50684	5.62223	1.50684	3.37947	2.24276
EAF1	0.634078	1	1.49168	5.89674	1.49168	3.53016	2.36657
DCUN1D1	0.63513	1	1.44041	6.99082	1.44041	4.12622	2.86461
SRP14	0.636107	1	1.05317	333.919	1.05317	171.283	162.636
DDX60	0.636703	1	1.74302	3.11931	1.74302	1.98213	1.13718
BID	0.63731	1	1.31505	12.0771	1.31505	6.86035	5.21678
ETNK1	0.638489	1	1.36302	9.42756	1.36302	5.43793	3.98963
ZNF385A	0.638748	1	1.48525	5.85663	1.48525	3.50008	2.35656
NUCKS1	0.639024	1	1.20937	24.5746	1.20937	13.4517	11.1229
ATP13A1	0.639771	1	1.70508	3.30134	1.70508	2.08092	1.22042
PPP6C	0.639901	1	1.5166	5.26956	1.5166	3.17565	2.09392
JOSD2	0.640298	1	1.37773	8.72644	1.37773	5.05637	3.67007
YWHAH	0.640558	1	1.39792	7.99143	1.39792	4.65878	3.33265
PFKL	0.641177	1	1.452	6.46646	1.452	3.82924	2.63722
ATP5A1	0.641732	1	-1.40723	7.63845	0.710616	3.17313	4.46532
UHMK1	0.64207	1	1.4842	5.76111	1.4842	3.44201	2.3191
MIEN1	0.642303	1	1.42539	7.08706	1.42539	4.16503	2.92203
AC020916.1	0.642594	1	1.47757	5.87034	1.47757	3.50095	2.36939
YIF1B	0.643645	1	1.41684	7.26743	1.41684	4.26043	3.007
ANXA7	0.643889	1	1.47928	5.79163	1.47928	3.45562	2.33601
MT1XP1	0.643892	1	1.49829	5.44512	1.49829	3.26558	2.17954
EIF1B	0.644585	1	1.18383	30.1036	1.18383	16.3188	13.7848
SERBP1	0.644665	1	-1.18549	29.5968	0.843531	13.5424	16.0544
TARS	0.64469	1	-1.33151	10.5911	0.751029	4.54262	6.04853
MYO1F	0.646239	1	1.31727	11.3098	1.31727	6.42914	4.88065
PLK3	0.646545	1	1.57388	4.30299	1.57388	2.6312	1.67179
RHEB	0.646938	1	1.4043	7.4905	1.4043	4.37504	3.11546
MGAT1	0.646941	1	1.4178	7.09697	1.4178	4.16167	2.9353
CLK1	0.648591	1	1.3229	10.818	1.3229	6.16091	4.65711
PJA2	0.648793	1	1.33915	9.93777	1.33915	5.68931	4.24846
RAB21	0.649227	1	1.41094	7.19143	1.41094	4.2086	2.98283
PHLDA1	0.649278	1	1.30171	12.1062	1.30171	6.84655	5.25964
OSTF1	0.649384	1	1.27373	14.33	1.27373	8.02759	6.30243
LTA4H	0.65012	1	-1.43782	6.44939	0.695497	2.64556	3.80384
HSPA5	0.650272	1	1.28404	13.3608	1.28404	7.51117	5.84962
PNP	0.6504	1	1.48575	5.44937	1.48575	3.25713	2.19224
SYNGR1	0.650513	1	1.54615	4.53209	1.54615	2.75211	1.77998
EIF3F	0.650621	1	-1.21091	22.6083	0.825823	10.2258	12.3825
RELB	0.650663	1	1.47622	5.61492	1.47622	3.34738	2.26754
ZNF451	0.650723	1	1.51918	4.89708	1.51918	2.95316	1.94392
RGS18	0.650858	1	-1.44824	6.18033	0.690491	2.52439	3.65594
GAS6	0.651207	1	1.48378	5.45752	1.48378	3.26026	2.19726
DYNLRB1	0.651714	1	1.21999	20.8163	1.21999	11.4395	9.37672
SMIM25	0.652806	1	-1.27842	13.6214	0.782216	5.97845	7.64297
ARHGAP18	0.653159	1	-1.49509	5.19852	0.668857	2.0835	3.11502
HIGD2A	0.653229	1	1.11418	69.2685	1.11418	36.5048	32.7637
PFDN2	0.653522	1	1.30871	11.3372	1.30871	6.42656	4.9106
RNF2	0.653896	1	1.54742	4.42277	1.54742	2.68659	1.73617
AL669983.1	0.653911	1	-1.28029	13.3717	0.781074	5.86405	7.50767
HES1	0.654748	1	-1.65203	3.37819	0.605316	1.27381	2.10437
CDC42SE2	0.654992	1	1.30587	11.4153	1.30587	6.46473	4.95053
IL1RAP	0.655403	1	1.44529	6.07407	1.44529	3.59008	2.48399
LAIR1	0.655443	1	1.42709	6.49807	1.42709	3.82077	2.6773
GOLPH3	0.656416	1	1.42627	6.47926	1.42627	3.8088	2.67046
LPCAT2	0.656815	1	1.37541	7.9711	1.37541	4.61543	3.35567
HBG2	0.658248	1	1.59957	3.74624	1.59957	2.30514	1.4411
CYBB	0.658655	1	1.07345	155.601	1.07345	80.5565	75.0446
FNDC3B	0.658665	1	1.35103	8.81996	1.35103	5.06843	3.75153
PRTN3	0.659161	1	1.53828	4.39328	1.53828	2.66247	1.73081
PTPRC	0.659735	1	-1.07401	152.294	0.93109	73.4296	78.8641
STK4	0.660554	1	1.31015	10.7649	1.31015	6.10504	4.65981
PSMA3	0.661565	1	1.35627	8.44733	1.35627	4.86228	3.58505
IER5	0.661704	1	1.31982	10.1384	1.31982	5.76807	4.37036
AC090204.1	0.661968	1	-1.42389	6.31518	0.7023	2.60538	3.70979
HNRNPH3	0.661993	1	1.36927	7.9322	1.36927	4.58425	3.34794
LEPROTL1	0.662384	1	1.31475	10.3756	1.31475	5.89322	4.4824
AMD1	0.663514	1	1.44666	5.74431	1.44666	3.39649	2.34782
DYNLT1	0.664096	1	1.395	6.9974	1.395	4.07573	2.92167
ADRM1	0.664144	1	1.41889	6.35094	1.41889	3.72538	2.62556
SNRPF	0.664794	1	-1.15905	34.6602	0.862775	16.0534	18.6068
ELAVL1	0.664893	1	1.46917	5.26154	1.46917	3.13064	2.1309
EPC1	0.665701	1	1.29251	11.5293	1.29251	6.50017	5.0291
SON	0.666146	1	-1.16075	33.695	0.861513	15.5941	18.1009
HIF1A	0.666338	1	1.26056	14.0564	1.26056	7.83831	6.21812
PCGF5	0.6665	1	1.55542	3.99575	1.55542	2.43211	1.56363
STT3B	0.666626	1	1.36428	7.88035	1.36428	4.54726	3.33309
EGR3	0.666696	1	1.43859	5.79786	1.43859	3.42031	2.37755
PPP1CA	0.667127	1	1.58254	3.69986	1.58254	2.26722	1.43265
PSMB2	0.667613	1	1.28441	11.9595	1.28441	6.72421	5.23526
MT1X	0.668525	1	1.2411	15.9027	1.2411	8.80673	7.09593
TMEM167A	0.668726	1	-1.09424	90.4777	0.913875	43.2031	47.2746
BCL11A	0.669118	1	1.54364	4.06146	1.54364	2.46475	1.59671
MGEA5	0.669504	1	1.41757	6.16903	1.41757	3.61728	2.55175
SPCS2	0.669833	1	1.32081	9.57582	1.32081	5.44975	4.12607
COMT	0.670945	1	1.27662	12.2867	1.27662	6.8898	5.39689
QKI	0.671119	1	1.20905	20.1933	1.20905	11.0521	9.14116
USP12	0.671721	1	1.20146	21.5062	1.20146	11.7372	9.76909
ABL2	0.671754	1	1.50739	4.44682	1.50739	2.67334	1.77348
TM2D1	0.672141	1	1.40066	6.49139	1.40066	3.78738	2.704
DDX39A	0.673411	1	1.45365	5.25753	1.45365	3.11479	2.14274
TRIM28	0.673464	1	1.46289	5.0881	1.46289	3.0222	2.06591
SNHG9	0.673535	1	1.44412	5.43642	1.44412	3.21213	2.22428
AC058791.1	0.673694	1	1.49055	4.63148	1.49055	2.77186	1.85962
CGGBP1	0.67424	1	1.40318	6.33742	1.40318	3.70033	2.63709
IFIT2	0.676685	1	1.67616	2.7849	1.67616	1.74427	1.04063
DPYD	0.676759	1	-1.40084	6.29411	0.713857	2.62163	3.67248
FIBP	0.676764	1	1.39285	6.50682	1.39285	3.78755	2.71927
RALY	0.677516	1	1.41104	6.00906	1.41104	3.51675	2.4923
STMN1	0.677581	1	1.23746	15.4048	1.23746	8.51988	6.88495
IRAK1	0.677598	1	1.50626	4.29559	1.50626	2.58165	1.71394
PRSS57	0.677602	1	1.51057	4.23864	1.51057	2.55032	1.68832
TMC6	0.677844	1	1.50775	4.26881	1.50775	2.56657	1.70224
BCAT1	0.678095	1	1.40828	6.05302	1.40828	3.5396	2.51342
POLR2I	0.678178	1	1.38362	6.70638	1.38362	3.89285	2.81353
JPT1	0.678323	1	1.25797	13.2369	1.25797	7.37458	5.86229
NFKBIE	0.679327	1	1.45313	5.06702	1.45313	3.00149	2.06554
CLEC12A	0.679426	1	-1.26654	12.406	0.789551	5.47355	6.93249
MIR22HG	0.680441	1	1.42234	5.6381	1.42234	3.31056	2.32754
PNPT1	0.680459	1	1.62958	3.01811	1.62958	1.87036	1.14776
SECTM1	0.681364	1	1.56916	3.4938	1.56916	2.1339	1.3599
PDE4DIP	0.681965	1	1.48379	4.48393	1.48379	2.67865	1.80528
UBA7	0.681998	1	1.59913	3.21804	1.59913	1.97992	1.23812
ZC3H12A	0.682232	1	1.45598	4.92032	1.45598	2.91692	2.0034
RER1	0.682498	1	1.34195	7.90567	1.34195	4.52998	3.37568
SYPL1	0.682745	1	1.3911	6.30118	1.3911	3.66591	2.63527
ZC3H4	0.68303	1	1.45757	4.86693	1.45757	2.88655	1.98038
AL009174.1	0.683345	1	-1.10465	67.3508	0.905263	32.0009	35.3499
TRMT112	0.683527	1	1.14904	34.6095	1.14904	18.5048	16.1047
MTPN	0.683832	1	-1.24788	13.6946	0.801361	6.09222	7.60235
PILRA	0.683926	1	1.25964	12.6093	1.25964	7.0291	5.58025
TMED4	0.684064	1	1.40255	5.95491	1.40255	3.47633	2.47858
ACTR2	0.68508	1	1.07477	126.693	1.07477	65.6293	61.0637
LYPLA1	0.685092	1	1.32456	8.49151	1.32456	4.83856	3.65295
SYF2	0.685395	1	-1.20117	19.7031	0.832519	8.95116	10.7519
DSTN	0.685396	1	-1.20771	18.5953	0.828012	8.42288	10.1724
TNF	0.685517	1	-1.38628	6.31373	0.721353	2.64584	3.66789
PRDX3	0.685921	1	1.24636	13.6517	1.24636	7.57447	6.07727
BNIP2	0.686054	1	1.22645	15.849	1.22645	8.73052	7.1185
FRG1	0.68657	1	-1.41448	5.58096	0.706974	2.31145	3.2695
RTCB	0.687084	1	1.52167	3.84747	1.52167	2.3217	1.52577
ATP5O	0.68714	1	1.16496	27.9927	1.16496	15.0628	12.9299
NEU1	0.687309	1	1.39133	6.1052	1.39133	3.55214	2.55306
CORO1A	0.68758	1	1.36869	6.72991	1.36869	3.88872	2.84119
FTH1P7	0.687831	1	1.43401	5.13303	1.43401	3.02415	2.10888
ENG	0.687906	1	1.43734	5.06702	1.43734	2.98811	2.07891
TBL1XR1	0.688134	1	1.24031	14.0565	1.24031	7.78213	6.27433
CSRP1	0.688698	1	1.4474	4.85779	1.4474	2.87291	1.98488
YME1L1	0.688732	1	1.29801	9.59559	1.29801	5.41998	4.1756
MINOS1	0.688978	1	1.15195	32.1846	1.15195	17.2286	14.956
GK	0.689478	1	1.37724	6.39434	1.37724	3.70452	2.68982
DNASE2	0.689651	1	1.38055	6.29453	1.38055	3.65038	2.64415
SAMSN1	0.689654	1	1.1962	20.0332	1.1962	10.9115	9.12175
PCNA	0.689758	1	1.45442	4.70338	1.45442	2.78709	1.91629
G3BP1	0.689767	1	1.31543	8.63961	1.31543	4.90829	3.73132
GIGYF1	0.690271	1	1.5614	3.36054	1.5614	2.04855	1.31199
PARP12	0.690666	1	1.59822	3.04255	1.59822	1.87153	1.17101
ASAH1	0.690778	1	1.18524	22.0759	1.18524	11.9736	10.1023
SNHG8	0.690927	1	-1.34019	7.53428	0.746161	3.21951	4.31477
NORAD	0.691458	1	1.30705	8.94552	1.30705	5.06805	3.87747
UBE2M	0.691567	1	1.32281	8.20246	1.32281	4.6712	3.53126
MTND1P23	0.691891	1	1.2355	14.2046	1.2355	7.8505	6.35413
REX1BD	0.692963	1	1.22807	14.9313	1.22807	8.22985	6.70147
MEF2C	0.693168	1	-1.27217	10.9024	0.786058	4.79824	6.10418
CCNI	0.693405	1	1.12478	45.1156	1.12478	23.8826	21.233
KLF2	0.693778	1	-1.40025	5.62805	0.714159	2.34478	3.28327
HINT2	0.694178	1	1.35213	6.95066	1.35213	3.99561	2.95505
RPL7AP66	0.6942	1	-1.42292	5.12623	0.702778	2.11572	3.01051
ATF5	0.694241	1	1.46854	4.34254	1.46854	2.58339	1.75915
NR4A3	0.694515	1	1.47717	4.20992	1.47717	2.51043	1.69949
RNF10	0.694618	1	1.43436	4.89398	1.43436	2.88361	2.01037
GAS5	0.69465	1	-1.38417	5.98752	0.722454	2.51137	3.47616
MKRN1	0.69504	1	1.39262	5.75962	1.39262	3.35238	2.40724
TET2	0.695322	1	1.30482	8.82138	1.30482	4.99402	3.82737
TXNDC17	0.695591	1	-1.24238	13.1552	0.804905	5.86662	7.28858
GTF2B	0.696559	1	1.45211	4.52575	1.45211	2.68009	1.84566
PDLIM7	0.696848	1	1.46478	4.32045	1.46478	2.56757	1.75288
PFDN5	0.697173	1	1.01557	2536.87	1.01557	1278.24	1258.63
NDUFS7	0.697696	1	1.50694	3.74177	1.50694	2.24921	1.49256
DDAH2	0.697736	1	1.37355	6.14124	1.37355	3.55387	2.58736
LSM7	0.697837	1	1.13752	36.466	1.13752	19.406	17.0599
HBG1	0.697962	1	1.5052	3.75514	1.5052	2.2562	1.49894
IRF1	0.698058	1	1.44907	4.52777	1.44907	2.679	1.84877
VAMP2	0.698267	1	1.37389	6.10924	1.37389	3.53573	2.57351
AC112191.2	0.698282	1	1.21105	16.5426	1.21105	9.06081	7.48176
KCNAB2	0.699151	1	1.3648	6.32716	1.3648	3.6516	2.67556
HIPK1	0.699156	1	1.33208	7.41633	1.33208	4.2362	3.18014
FBXW5	0.700254	1	1.44084	4.59427	1.44084	2.71202	1.88225
HEXB	0.70086	1	1.37077	6.08414	1.37077	3.51782	2.56632
RBM3	0.701096	1	-1.12836	40.5599	0.886246	19.0569	21.503
SPP1	0.701681	1	1.42035	4.91488	1.42035	2.88423	2.03065
DDIT3	0.701831	1	1.4491	4.40923	1.4491	2.60888	1.80035
SELENOK	0.702065	1	1.23858	12.9319	1.23858	7.15509	5.77682
IDH2	0.702152	1	1.36309	6.24422	1.36309	3.60182	2.6424
RILPL2	0.702782	1	-1.12151	44.4277	0.891651	20.9415	23.4862
YBX1P1	0.703122	1	-1.34773	6.67017	0.741989	2.84112	3.82906
ANKRD11	0.703179	1	-1.30426	8.37611	0.766716	3.63505	4.74106
APOBEC3C	0.703224	1	1.40416	5.18536	1.40416	3.02853	2.15683
SPTLC2	0.703634	1	1.40671	5.11709	1.40671	2.99091	2.12618
TXN2	0.703666	1	1.28265	9.48536	1.28265	5.32994	4.15542
ARID5A	0.704114	1	1.47982	3.90202	1.47982	2.32851	1.57351
CD14	0.704125	1	1.05565	196.808	1.05565	101.068	95.74
EPB41L3	0.704284	1	1.23435	13.1433	1.23435	7.26093	5.8824
AC092017.1	0.70438	1	1.501	3.63696	1.501	2.18276	1.4542
EWSR1	0.704405	1	1.32288	7.49834	1.32288	4.2703	3.22804
ANP32A	0.704454	1	1.2541	11.3705	1.2541	6.32616	5.04437
MT1M	0.704503	1	1.45143	4.29062	1.45143	2.54037	1.75025
SIGLEC14	0.705367	1	1.47628	3.91327	1.47628	2.33297	1.5803
RPL17P36	0.705679	1	-1.3775	5.70608	0.725954	2.40004	3.30605
MT-ND6	0.705947	1	-1.16297	25.1244	0.859867	11.6157	13.5087
RNF7	0.706178	1	-1.21967	14.5594	0.819896	6.55928	8.00014
BTF3L4	0.706311	1	1.26001	10.7756	1.26001	6.00767	4.76797
ATP5H	0.706889	1	-1.22098	14.331	0.819011	6.45252	7.87843
LDLR	0.707161	1	1.28573	9.07918	1.28573	5.10706	3.97212
OGFRL1	0.707165	1	1.31257	7.77298	1.31257	4.41179	3.36119
DYNLL1	0.707446	1	1.08871	78.1318	1.08871	40.725	37.4068
FTH1P20	0.707632	1	1.51291	3.42464	1.51291	2.06182	1.36282
MYD88	0.707659	1	1.40031	5.10389	1.40031	2.97755	2.12634
JUP	0.708039	1	1.55157	3.04979	1.55157	1.85453	1.19526
SH3GLB1	0.708372	1	1.24054	12.1859	1.24054	6.74706	5.4388
EHBP1L1	0.708516	1	1.31813	7.46837	1.31813	4.24665	3.22172
PET100	0.708796	1	1.19341	17.9853	1.19341	9.78561	8.19967
TNIP1	0.709656	1	1.33366	6.82806	1.33366	3.90216	2.9259
CCR1	0.709668	1	1.36562	5.84964	1.36562	3.37687	2.47277
FAM45A	0.709818	1	1.38651	5.3259	1.38651	3.09423	2.23167
SSR3	0.7099	1	1.14111	31.9058	1.14111	17.0043	14.9016
AES	0.709974	1	1.51347	3.36165	1.51347	2.0242	1.33745
DNAJA1	0.709992	1	1.16092	24.9841	1.16092	13.4223	11.5618
MEF2A	0.710034	1	1.31818	7.38513	1.31818	4.19938	3.18574
SCAND1	0.710124	1	1.1294	37.4563	1.1294	19.8663	17.5901
DCP2	0.710523	1	-1.26582	10.0553	0.790002	4.43782	5.61749
DDX21	0.710546	1	-1.18875	18.5662	0.841218	8.48256	10.0837
RPS17	0.711292	1	-1.07568	103.109	0.929649	49.6748	53.4339
SEMA6B	0.711771	1	1.45852	3.97159	1.45852	2.35615	1.61544
MXD1	0.711786	1	1.26602	9.95043	1.26602	5.55928	4.39114
SNORD3B-2	0.712055	1	-1.5009	3.44299	0.666268	1.3767	2.06629
NDUFV2P1	0.712146	1	1.3535	6.08076	1.3535	3.49705	2.58371
TMEM50B	0.712245	1	1.44237	4.19354	1.44237	2.47654	1.71699
SOD1	0.71233	1	1.18443	19.1195	1.18443	10.3668	8.75261
ELANE	0.712626	1	1.46715	3.83065	1.46715	2.27799	1.55266
TMX4	0.712815	1	1.33844	6.51392	1.33844	3.72834	2.78558
RPL12P6	0.712828	1	-1.20678	15.4749	0.828653	7.01246	8.46248
SF3B4	0.71285	1	1.42439	4.46647	1.42439	2.62416	1.8423
RPL13A	0.712999	1	-1.14562	29.4182	0.872887	13.7108	15.7074
ITGAE	0.713085	1	-1.38418	5.25363	0.72245	2.20354	3.05009
RAP1A	0.713141	1	1.26643	9.82593	1.26643	5.49051	4.33541
RPLP0	0.713254	1	-1.05357	198.509	0.949155	96.6656	101.844
PLXNB2	0.713256	1	1.39377	5.03675	1.39377	2.93264	2.10411
ZBTB43	0.713282	1	1.47753	3.68079	1.47753	2.19512	1.48567
LSM12	0.713507	1	1.39704	4.9593	1.39704	2.89037	2.06893
OCIAD1	0.714123	1	1.28106	8.8842	1.28106	4.98944	3.89476
PSMA1	0.714264	1	1.18625	18.5153	1.18625	10.0463	8.46895
RAB5A	0.714797	1	1.35585	5.8981	1.35585	3.3945	2.5036
VSIR	0.714811	1	1.1704	21.7062	1.1704	11.7052	10.001
SNX27	0.714843	1	-1.39365	4.9811	0.71754	2.08096	2.90014
ATP5C1	0.715182	1	1.21334	14.3772	1.21334	7.88148	6.49569
CAT	0.715306	1	-1.25105	10.741	0.799331	4.77158	5.96946
CKLF	0.715988	1	-1.15919	24.3955	0.862669	11.2985	13.0971
HNRNPH2	0.716261	1	1.36023	5.71608	1.36023	3.29424	2.42183
RPS6KA3	0.71646	1	1.35222	5.92798	1.35222	3.40781	2.52017
TUFM	0.716498	1	1.33141	6.57093	1.33141	3.7525	2.81844
MGST3	0.717267	1	1.17533	20.2294	1.17533	10.93	9.29949
UBE2D2	0.717791	1	1.23583	11.7844	1.23583	6.51367	5.27068
AL033519.2	0.71783	1	-1.28522	8.4266	0.778076	3.68743	4.73917
KLF4	0.718089	1	1.12952	35.2738	1.12952	18.7096	16.5642
EIF4EBP1	0.718123	1	1.16904	21.4962	1.16904	11.5858	9.91046
CRTAP	0.718434	1	1.31766	6.96406	1.31766	3.95928	3.00478
PRKCSH	0.718771	1	1.36649	5.45072	1.36649	3.14743	2.30329
FTH1P11	0.71878	1	1.48743	3.42135	1.48743	2.04589	1.37545
PTMS	0.718872	1	1.34706	5.96999	1.34706	3.42639	2.5436
TMEM248	0.719105	1	1.41382	4.44518	1.41382	2.60363	1.84155
EGR1	0.719466	1	1.19554	16.3075	1.19554	8.87991	7.42755
AF111169.1	0.719508	1	-1.3771	5.16841	0.726163	2.17425	2.99416
CCL3	0.719902	1	1.07809	91.1103	1.07809	47.2669	43.8433
MRPL52	0.719931	1	1.13928	30.3703	1.13928	16.1738	14.1965
CCND2	0.720713	1	1.41364	4.39547	1.41364	2.57437	1.8211
TMEM230	0.720861	1	1.32238	6.66868	1.32238	3.79719	2.87148
YPEL3	0.720867	1	1.24893	10.463	1.24893	5.81055	4.65242
CAMTA1	0.720895	1	-1.21391	13.7146	0.823782	6.19474	7.51988
NPM1P27	0.721082	1	-1.38962	4.83799	0.719622	2.02459	2.8134
STAB1	0.721202	1	1.33893	6.10767	1.33893	3.49636	2.61131
BANF1	0.721644	1	1.37787	5.06942	1.37787	2.9375	2.13192
ATP6AP2	0.722043	1	1.22779	12.1462	1.22779	6.69407	5.45212
TXNL4A	0.722089	1	1.25134	10.1921	1.25134	5.665	4.52714
MAP2K2	0.722737	1	1.26596	9.18032	1.26596	5.12892	4.05141
POLE4	0.723065	1	-1.28036	8.35006	0.78103	3.66173	4.68833
TCF4	0.723106	1	1.37354	5.11122	1.37354	2.95781	2.15341
IL17RA	0.723478	1	-1.32243	6.53728	0.756185	2.81485	3.72243
RWDD1	0.723478	1	-1.34133	5.93264	0.745529	2.53388	3.39876
SRRM1	0.723972	1	-1.14871	26.079	0.87054	12.137	13.942
GNAQ	0.724136	1	1.15927	22.9374	1.15927	12.3146	10.6228
EPX	0.72425	1	1.49382	3.21683	1.49382	1.92691	1.28992
BLOC1S2	0.724465	1	1.29691	7.47839	1.29691	4.22254	3.25585
SRA1	0.72515	1	1.26367	9.15249	1.26367	5.10929	4.0432
ELMSAN1	0.72537	1	1.34834	5.65034	1.34834	3.24424	2.40609
NUP58	0.725379	1	1.37714	4.94444	1.37714	2.86444	2.08
HSPE1P4	0.725728	1	1.42443	4.05769	1.42443	2.38403	1.67366
THRAP3	0.72605	1	1.2517	9.86642	1.2517	5.48466	4.38176
PPP2CA	0.726118	1	1.26894	8.77539	1.26894	4.90777	3.86762
SERPING1	0.72622	1	1.53326	2.80943	1.53326	1.70041	1.10902
MKKS	0.727247	1	-1.33362	5.9936	0.74984	2.56837	3.42523
MFSD10	0.727395	1	1.35838	5.30366	1.35838	3.0548	2.24886
NRAS	0.728016	1	1.39202	4.54417	1.39202	2.64444	1.89972
RPL13AP25	0.728482	1	1.32897	6.08099	1.32897	3.46997	2.61103
DSE	0.728588	1	1.28364	7.84602	1.28364	4.41027	3.43575
CLTB	0.728958	1	1.29809	7.17682	1.29809	4.05387	3.12294
RPL18P11	0.729202	1	1.4444	3.66696	1.4444	2.16682	1.50015
APH1A	0.729659	1	1.32572	6.1291	1.32572	3.49374	2.63535
ATP2C1	0.729768	1	1.21137	13.1005	1.21137	7.17637	5.92416
ECI1	0.729911	1	1.4184	4.02287	1.4184	2.35943	1.66344
GNS	0.729928	1	1.29747	7.14922	1.29747	4.03744	3.11178
FAM105A	0.730718	1	1.37314	4.83156	1.37314	2.79563	2.03594
RBMX	0.730846	1	-1.23279	10.9262	0.811167	4.89352	6.03268
AL365258.2	0.730996	1	1.43537	3.73897	1.43537	2.20369	1.53528
FAR1	0.730999	1	1.32148	6.20366	1.32148	3.53137	2.67229
PPM1K	0.731153	1	1.49016	3.08762	1.49016	1.84769	1.23993
UBXN4	0.731535	1	-1.25045	9.54369	0.799714	4.2408	5.30289
SQOR	0.731598	1	1.34686	5.42582	1.34686	3.11387	2.31195
DUSP23	0.731904	1	1.35251	5.26712	1.35251	3.02818	2.23893
UBE2A	0.73273	1	1.31797	6.23703	1.31797	3.5463	2.69073
FIS1	0.732941	1	1.2033	13.7148	1.2033	7.49014	6.22469
ESD	0.733104	1	1.23613	10.4673	1.23613	5.78632	4.68101
FLT1	0.733181	1	1.40222	4.18492	1.40222	2.44281	1.74211
CPA3	0.733746	1	1.42642	3.78569	1.42642	2.2255	1.5602
CUL4A	0.734116	1	1.39507	4.27937	1.39507	2.49263	1.78674
WBP11	0.734196	1	1.35916	5.01358	1.35916	2.88843	2.12515
MT2P1	0.734396	1	1.45845	3.34977	1.45845	1.98722	1.36255
ARL2	0.734398	1	1.3399	5.49426	1.3399	3.14618	2.34807
SFT2D1	0.734704	1	1.20445	13.3897	1.20445	7.31575	6.07395
MED13	0.735276	1	1.35221	5.13765	1.35221	2.95347	2.18418
KIF22	0.736035	1	-1.35415	5.06008	0.73847	2.14943	2.91065
NAGK	0.736117	1	1.34329	5.33028	1.34329	3.05558	2.27471
NR1H2	0.737176	1	1.37664	4.52283	1.37664	2.61979	1.90304
N4BP2	0.737354	1	-1.40435	4.01492	0.712075	1.66986	2.34506
RGL1	0.737637	1	1.37942	4.4513	1.37942	2.58055	1.87075
MTCH1	0.737832	1	1.29472	6.83013	1.29472	3.85368	2.97645
FPR3	0.73837	1	1.45788	3.25294	1.45788	1.92947	1.32347
NDUFB5	0.738845	1	-1.18528	15.4992	0.843685	7.09254	8.40662
ERCC1	0.738938	1	1.33747	5.36603	1.33747	3.07037	2.29566
GDI2	0.739289	1	1.13629	27.2472	1.13629	14.4928	12.7544
MRPL28	0.739489	1	1.35159	4.98433	1.35159	2.86477	2.11956
CCNY	0.739973	1	1.30818	6.21613	1.30818	3.52305	2.69308
TMED5	0.74024	1	1.31048	6.12412	1.31048	3.47354	2.65058
COX17	0.740319	1	-1.17646	16.7481	0.85001	7.69512	9.05298
ARF3	0.740687	1	1.30363	6.34132	1.30363	3.58858	2.75275
MORF4L2	0.741512	1	1.32273	5.6728	1.32273	3.2305	2.4423
SRRM2	0.741785	1	-1.18448	15.2586	0.844251	6.98501	8.27362
SNX2	0.741868	1	1.23885	9.56875	1.23885	5.2948	4.27396
MYC	0.742721	1	1.36705	4.51777	1.36705	2.60916	1.90861
ARHGAP45	0.742757	1	1.35352	4.81076	1.35352	2.76669	2.04407
TMBIM4	0.743007	1	1.16641	18.2561	1.16641	9.82921	8.42691
RPL9	0.743012	1	-1.18621	14.8537	0.843021	6.79426	8.05941
PSMD12	0.743061	1	1.35955	4.66414	1.35955	2.68743	1.9767
IFRD1	0.743083	1	1.31836	5.73375	1.31836	3.26056	2.47319
CYTIP	0.743356	1	1.2848	6.93542	1.2848	3.89996	3.03546
PDLIM5	0.743437	1	1.3796	4.2462	1.3796	2.46179	1.78442
WEE1	0.743554	1	1.37998	4.23522	1.37998	2.4557	1.77952
TRA2B	0.743565	1	1.14259	24.1992	1.14259	12.9048	11.2944
AC092324.1	0.743881	1	1.28406	6.93769	1.28406	3.90024	3.03744
CLTC	0.744068	1	1.21202	11.6378	1.21202	6.3766	5.26115
PPM1A	0.744101	1	1.41137	3.69769	1.41137	2.16425	1.53344
PDS5B	0.744245	1	1.32294	5.54283	1.32294	3.1567	2.38612
PDIA3	0.744675	1	1.23647	9.5223	1.23647	5.26457	4.25773
CASP4	0.744844	1	1.28471	6.85602	1.28471	3.8552	3.00082
NDUFA1	0.744982	1	1.06545	105.388	1.06545	54.3639	51.0242
TLE4	0.745071	1	-1.21662	11.1056	0.821951	5.01018	6.09547
TRAPPC6A	0.745437	1	1.29496	6.41656	1.29496	3.62063	2.79594
TNKS2	0.745726	1	1.33114	5.24702	1.33114	2.99618	2.25084
NOP10	0.746137	1	1.0374	310.996	1.0374	158.353	152.643
DDX46	0.746226	1	-1.29008	6.5627	0.775145	2.86571	3.69699
FLOT2	0.746417	1	1.34271	4.92173	1.34271	2.82086	2.10087
HNRNPM	0.746565	1	1.29097	6.50987	1.29097	3.66833	2.84153
AK2	0.746682	1	1.34622	4.8272	1.34622	2.76976	2.05744
HNRNPA3	0.747154	1	1.18519	14.5066	1.18519	7.86798	6.63858
SURF4	0.747459	1	1.30127	6.08457	1.30127	3.44056	2.64401
ATP5G1	0.747466	1	1.28046	6.88931	1.28046	3.86829	3.02102
SNRPE	0.747782	1	-1.21313	11.1846	0.824315	5.05377	6.13087
HSH2D	0.748256	1	1.45771	3.00514	1.45771	1.7824	1.22274
SEC61A1	0.748315	1	1.35417	4.58362	1.35417	2.6366	1.94702
RAB11B	0.74878	1	1.36404	4.35976	1.36404	2.51557	1.8442
DHX15	0.748818	1	1.32916	5.16844	1.32916	2.94942	2.21902
GANAB	0.749054	1	1.38292	3.99753	1.38292	2.31996	1.67757
PCMTD1	0.749323	1	1.35067	4.62261	1.35067	2.6561	1.96651
ZNHIT1	0.749629	1	1.17092	16.4641	1.17092	8.88016	7.58392
IL2RG	0.749939	1	1.28895	6.409	1.28895	3.60902	2.79998
TPSB2	0.749999	1	1.47111	2.8283	1.47111	1.68375	1.14454
AP002784.2	0.750026	1	1.38048	4.00812	1.38048	2.32437	1.68375
ALKBH7	0.750036	1	1.18591	14.0666	1.18591	7.63149	6.43514
NONO	0.750165	1	1.20953	11.3093	1.20953	6.19089	5.11844
BCL10	0.750212	1	1.26937	7.22807	1.26937	4.04301	3.18506
ITGB2-AS1	0.750311	1	1.31302	5.56393	1.31302	3.15845	2.40548
2020-09-07	0.750378	1	-1.11604	33.6883	0.896022	15.9204	17.7679
NFE2L2	0.750776	1	-1.11916	31.9421	0.893531	15.073	16.869
ATP6V1G1	0.75082	1	1.07663	74.0924	1.07663	38.4132	35.6791
RNPS1	0.751063	1	1.30391	5.81776	1.30391	3.29259	2.52516
PTBP3	0.75113	1	1.17049	16.3364	1.17049	8.80979	7.5266
PLEC	0.751329	1	1.33062	5.02409	1.33062	2.8684	2.15569
SNU13	0.751377	1	1.17301	15.8692	1.17301	8.56631	7.30287
SSFA2	0.751398	1	1.32915	5.05937	1.32915	2.88718	2.1722
SUB1P3	0.751658	1	1.42942	3.2395	1.42942	1.90605	1.33344
MPP1	0.752039	1	1.31889	5.31257	1.31889	3.02157	2.291
MIS18BP1	0.752193	1	-1.29098	6.21403	0.774608	2.7124	3.50164
RELA	0.752337	1	1.37983	3.94293	1.37983	2.28612	1.65681
STAC3	0.752385	1	1.34526	4.62661	1.34526	2.65386	1.97275
TRIR	0.752444	1	-1.10693	38.6612	0.903402	18.3496	20.3116
HSP90AB1	0.752638	1	-1.17083	16.0737	0.854098	7.40441	8.66928
EZR	0.752812	1	1.32447	5.12382	1.32447	2.91953	2.2043
SYNJ2	0.753189	1	1.41321	3.40596	1.41321	1.99458	1.41138
SREK1	0.753234	1	1.28558	6.36408	1.28558	3.57963	2.78446
GRB2	0.753291	1	1.10799	37.6718	1.10799	19.8009	17.8709
DUT	0.753327	1	1.22485	9.70197	1.22485	5.34125	4.36072
DNAJA2	0.753623	1	1.29818	5.88514	1.29818	3.32436	2.56078
GAPDHP65	0.754154	1	1.41579	3.34422	1.41579	1.9599	1.38432
ALYREF	0.754787	1	1.29942	5.78607	1.29942	3.26976	2.51631
RPL7P9	0.754964	1	1.16668	16.492	1.16668	8.88038	7.61167
GTF2A2	0.755099	1	-1.21104	10.7124	0.825736	4.84494	5.86742
NLRP3	0.755301	1	1.26095	7.3243	1.26095	4.08482	3.23948
MCM5	0.755872	1	1.37689	3.87738	1.37689	2.2461	1.63128
DCXR	0.756033	1	1.31449	5.261	1.31449	2.98793	2.27307
WSB1	0.756517	1	1.11805	30.981	1.11805	16.3538	14.6271
SMIM30	0.756664	1	-1.31281	5.28141	0.761727	2.28355	2.99786
CBX1	0.756863	1	-1.36957	3.97314	0.730156	1.67673	2.2964
TIMM8B	0.756958	1	1.14879	20.009	1.14879	10.6972	9.31175
CNOT1	0.75722	1	1.35357	4.26692	1.35357	2.45396	1.81296
DUSP5	0.757259	1	1.44133	2.95602	1.44133	1.7452	1.21083
USP48	0.757443	1	-1.31289	5.24407	0.761676	2.26732	2.97675
MIR1244-4	0.757782	1	1.43742	2.9856	1.43742	1.7607	1.2249
KDELR2	0.757956	1	1.24295	8.12647	1.24295	4.50335	3.62312
TPP2	0.757973	1	1.36874	3.95067	1.36874	2.28283	1.66784
TIPARP	0.758005	1	1.12077	29.3037	1.12077	15.4862	13.8175
ATP1A1	0.758072	1	1.28948	5.96661	1.28948	3.36051	2.6061
UBE2E2	0.758081	1	1.37621	3.81689	1.37621	2.2106	1.6063
SREBF2	0.758568	1	1.36761	3.95083	1.36761	2.28213	1.6687
RNF114	0.758668	1	1.34846	4.31939	1.34846	2.48014	1.83924
HBB	0.758687	1	1.44654	2.86525	1.44654	1.69411	1.17114
CNP	0.758786	1	1.39891	3.44227	1.39891	2.00734	1.43493
MRPL40	0.758793	1	1.32602	4.83152	1.32602	2.75436	2.07716
LILRB3	0.758821	1	-1.25194	7.56323	0.79876	3.35854	4.20469
NARS	0.758908	1	-1.25034	7.64344	0.799784	3.39658	4.24686
IVNS1ABP	0.759121	1	1.29206	5.82288	1.29206	3.28242	2.54046
NRG1	0.759394	1	-1.26619	6.83029	0.789768	3.01399	3.8163
RPS20P14	0.75944	1	1.34557	4.35189	1.34557	2.49652	1.85537
ADAP1	0.759668	1	1.36846	3.89865	1.36846	2.25258	1.64607
MAP3K2	0.759817	1	1.25168	7.51278	1.25168	4.17625	3.33653
VKORC1	0.759922	1	1.22925	8.86126	1.22925	4.88626	3.97499
PAPSS1	0.759939	1	1.26191	6.99513	1.26191	3.90256	3.09258
KMT5A	0.760783	1	1.35913	4.03137	1.35913	2.32253	1.70884
LBR	0.760809	1	1.19323	11.97	1.19323	6.5123	5.45771
FUCA1	0.761349	1	1.26424	6.80389	1.26424	3.79895	3.00493
STX11	0.76137	1	1.24179	7.95907	1.24179	4.40875	3.55033
NKTR	0.761381	1	1.33545	4.50101	1.33545	2.57375	1.92725
CARD19	0.761748	1	1.26566	6.71692	1.26566	3.75226	2.96467
PAPD4	0.761781	1	1.33167	4.57285	1.33167	2.61166	1.96119
ADAM28	0.761822	1	1.31335	5.03795	1.31335	2.86018	2.17777
GAPDHP40	0.762017	1	1.40985	3.20181	1.40985	1.87318	1.32863
AL445189.2	0.762384	1	1.39753	3.35638	1.39753	1.95645	1.39994
STAT3	0.762414	1	1.30691	5.19457	1.30691	2.94283	2.25175
JAML	0.762573	1	-1.07101	77.662	0.933698	37.4996	40.1624
VCP	0.762629	1	1.27163	6.41085	1.27163	3.58871	2.82214
PELI1	0.762866	1	1.3189	4.8444	1.3189	2.75531	2.0891
VAMP8	0.76333	1	1.04806	164.714	1.04806	84.2896	80.4247
JKAMP	0.763382	1	1.34291	4.26147	1.34291	2.44259	1.81888
C1D	0.763421	1	1.30013	5.35162	1.30013	3.02496	2.32666
MUC1	0.763556	1	1.4126	3.12476	1.4126	1.82958	1.29518
LINC00116	0.763574	1	-1.22903	8.60033	0.81365	3.85833	4.742
PSMD11	0.763669	1	1.31978	4.78788	1.31978	2.72394	2.06394
RAC2	0.763752	1	1.10177	38.5563	1.10177	20.2117	18.3447
CELF1	0.763918	1	1.26543	6.60145	1.26543	3.68745	2.914
GUSB	0.76396	1	1.28493	5.82907	1.28493	3.27798	2.55109
ATP5G3	0.76408	1	-1.06645	87.1532	0.937695	42.1754	44.9778
NIPBL	0.764134	1	-1.31614	4.86297	0.759796	2.0996	2.76337
RNF145	0.764208	1	1.25093	7.27038	1.25093	4.04044	3.22994
EIF4E	0.764272	1	1.27858	6.04633	1.27858	3.39278	2.65355
BEX4	0.764293	1	1.29227	5.56088	1.29227	3.13495	2.42592
RETN	0.764369	1	-1.24928	7.34544	0.800461	3.26568	4.07975
XRN1	0.764463	1	1.32736	4.568	1.32736	2.60527	1.96274
PIEZO1	0.764743	1	1.37811	3.57314	1.37811	2.07063	1.50252
TSTD1	0.764886	1	1.28399	5.81571	1.28399	3.26941	2.5463
NUDT4	0.764988	1	1.30221	5.21633	1.30221	2.95053	2.26579
ZFAND2A	0.765225	1	1.36568	3.76251	1.36568	2.17205	1.59045
ARID1B	0.765302	1	1.31202	4.92317	1.31202	2.79379	2.12938
COX7A2P2	0.765596	1	1.40903	3.11359	1.40903	1.82113	1.29247
HSPA1A	0.765642	1	1.36408	3.77641	1.36408	2.179	1.59741
PGGT1B	0.76579	1	1.32619	4.54299	1.32619	2.59001	1.95298
DAZAP1	0.766064	1	1.31092	4.9202	1.31092	2.79109	2.12911
RSL1D1	0.766119	1	-1.25855	6.78138	0.794563	3.00253	3.77885
AIMP1	0.766153	1	-1.28372	5.76084	0.778988	2.52257	3.23827
NDFIP2	0.766209	1	1.38487	3.42475	1.38487	1.98872	1.43603
LINC00599	0.766298	1	1.35061	4.00069	1.35061	2.29871	1.70198
CYB5B	0.766407	1	1.3557	3.90094	1.3557	2.24498	1.65596
PMAIP1	0.766461	1	1.12327	26.2002	1.12327	13.8607	12.3395
EID1	0.766539	1	-1.14032	20.5389	0.876947	9.59618	10.9427
PLAGL1	0.766644	1	1.35628	3.8821	1.35628	2.23454	1.64755
2020-09-09	0.767152	1	1.28484	5.67104	1.28484	3.18901	2.48203
NBEAL2	0.76731	1	1.39108	3.30268	1.39108	1.92143	1.38125
SIVA1	0.76735	1	1.15351	17.254	1.15351	9.24196	8.01204
PSTPIP2	0.767451	1	-1.2292	8.30131	0.813538	3.7239	4.57741
ZCCHC2	0.767471	1	1.38431	3.39508	1.38431	1.97115	1.42393
STX7	0.767798	1	1.28425	5.65929	1.28425	3.18176	2.47753
DOCK8	0.767837	1	1.24666	7.25893	1.24666	4.02795	3.23098
CDK6	0.768305	1	1.34393	4.06027	1.34393	2.32802	1.73225
HSPA6	0.768698	1	1.37742	3.46103	1.37742	2.00524	1.45579
TFEC	0.768805	1	1.24523	7.27174	1.24523	4.03299	3.23876
RUNX3	0.769065	1	1.34111	4.08959	1.34111	2.34273	1.74686
GPR65	0.769066	1	-1.24876	7.07309	0.800793	3.14533	3.92776
MYO9B	0.769081	1	1.31066	4.7974	1.31066	2.72119	2.07621
AGO2	0.769252	1	1.34654	3.97493	1.34654	2.28098	1.69395
MCRIP1	0.769321	1	1.32584	4.41103	1.32584	2.5145	1.89653
NME3	0.769509	1	1.25395	6.79237	1.25395	3.77884	3.01354
SAV1	0.769524	1	1.38042	3.39059	1.38042	1.96622	1.42437
APOC1	0.769733	1	1.37447	3.4743	1.37447	2.01111	1.46319
CHD2	0.770054	1	1.28557	5.50191	1.28557	3.09467	2.40723
GNB1	0.770073	1	1.18615	11.811	1.18615	6.40834	5.40264
COMMD7	0.770482	1	1.26479	6.25552	1.26479	3.49344	2.76208
EEF1DP1	0.770856	1	1.36558	3.58078	1.36558	2.06707	1.5137
UBE2E1	0.770896	1	1.25985	6.44239	1.25985	3.59158	2.85081
SHMT2	0.770959	1	1.29652	5.1124	1.29652	2.88625	2.22615
HMGB2	0.771108	1	1.08834	47.3318	1.08834	24.6669	22.6648
SHOC2	0.771391	1	1.24404	7.16671	1.24404	3.97305	3.19366
TAP2	0.772108	1	1.42784	2.72972	1.42784	1.60538	1.12434
GPX1P1	0.772405	1	1.39086	3.15853	1.39086	1.83745	1.32108
DBNL	0.772476	1	1.22737	8.05093	1.22737	4.43638	3.61454
AC025034.1	0.772638	1	1.34907	3.80877	1.34907	2.18738	1.6214
SMG1	0.773273	1	1.29457	5.0642	1.29457	2.85716	2.20703
GPBP1	0.77331	1	1.2159	8.768	1.2159	4.81115	3.95685
SLC25A39	0.773387	1	1.34073	3.94111	1.34073	2.2574	1.68371
CORO1B	0.773446	1	1.28385	5.39263	1.28385	3.03143	2.3612
AZU1	0.773462	1	1.34545	3.8476	1.34545	2.20715	1.64045
PECAM1	0.77348	1	1.28547	5.33799	1.28547	3.00237	2.33562
TWF2	0.77353	1	1.22808	7.92992	1.22808	4.37084	3.55908
IRF8	0.773696	1	1.26529	6.05637	1.26529	3.38282	2.67355
ANAPC16	0.773742	1	1.16632	14.0484	1.16632	7.56347	6.48488
AGTPBP1	0.774167	1	-1.2807	5.46291	0.780825	2.39528	3.06763
AC021074.1	0.77438	1	1.38796	3.14103	1.38796	1.82567	1.31536
NDUFA2	0.774434	1	1.08231	52.5868	1.08231	27.3328	25.254
PHF3	0.774465	1	-1.28236	5.39219	0.779811	2.36255	3.02964
GNA13	0.774686	1	1.34364	3.83901	1.34364	2.20096	1.63805
HNMT	0.774698	1	-1.19607	10.3056	0.83607	4.69275	5.61286
ARRDC1	0.774842	1	1.35639	3.60477	1.35639	2.07499	1.52979
PHGDH	0.774872	1	1.28128	5.40844	1.28128	3.03764	2.3708
AC107032.1	0.775111	1	-1.29968	4.83422	0.769423	2.10213	2.73209
INSR	0.775127	1	1.34036	3.8863	1.34036	2.22574	1.66055
MSR1	0.775623	1	1.39918	2.9624	1.39918	1.72764	1.23475
LUC7L2	0.7759	1	1.32383	4.20046	1.32383	2.3929	1.80756
DECR1	0.776023	1	1.29157	5.02723	1.29157	2.83344	2.19379
GCSAML	0.776149	1	1.35629	3.56353	1.35629	2.05119	1.51235
TOR1AIP2	0.77624	1	1.29139	5.02265	1.29139	2.83068	2.19197
CDC40	0.77624	1	-1.27831	5.44095	0.782284	2.38816	3.0528
B3GNT5	0.776331	1	1.32704	4.11387	1.32704	2.34602	1.76785
HIST1H1E	0.776435	1	-1.36107	3.47538	0.734713	1.47195	2.00343
PPP1R9B	0.776632	1	1.34229	3.79644	1.34229	2.17562	1.62082
IDI1	0.776748	1	1.27611	5.49127	1.27611	3.0787	2.41257
CXCL16	0.776844	1	1.3372	3.88662	1.3372	2.22369	1.66294
SFT2D2	0.777046	1	1.21471	8.5582	1.21471	4.69396	3.86425
ARHGAP26	0.777162	1	-1.29435	4.89366	0.772589	2.13292	2.76074
TBCB	0.777592	1	1.22363	7.91491	1.22363	4.35546	3.55945
2020-03-02	0.777681	1	1.3093	4.47071	1.3093	2.53475	1.93596
IL4I1	0.777693	1	1.39293	2.98329	1.39293	1.73658	1.24671
SERP1	0.778013	1	1.04191	188.665	1.04191	96.2688	92.3963
NDUFA12	0.778944	1	1.10195	33.5176	1.10195	17.5717	15.9459
GAA	0.778988	1	1.30508	4.5227	1.30508	2.56064	1.96205
UBA6	0.779526	1	1.28114	5.18567	1.28114	2.91239	2.27328
GLB1	0.779573	1	1.28451	5.07695	1.28451	2.85461	2.22234
ABI1	0.780826	1	1.24497	6.52794	1.24497	3.62013	2.9078
TMEM259	0.781171	1	1.33667	3.74342	1.33667	2.14139	1.60203
REC8	0.781383	1	1.40863	2.70218	1.40863	1.5803	1.12188
XRCC6	0.781386	1	1.24972	6.27656	1.24972	3.48663	2.78993
CBWD2	0.781395	1	1.33359	3.79441	1.33359	2.16842	1.62599
VEGFB	0.781416	1	1.31632	4.15455	1.31632	2.36095	1.7936
UGCG	0.781548	1	1.32713	3.91752	1.32713	2.23411	1.68341
BCL7C	0.781551	1	1.29837	4.58885	1.29837	2.59228	1.99657
PLEKHO1	0.781679	1	1.23103	7.1879	1.23103	3.96612	3.22178
ANKRD13A	0.781849	1	1.30238	4.47145	1.30238	2.52935	1.9421
TOM1	0.781948	1	1.32379	3.97176	1.32379	2.26259	1.70917
FAM192A	0.782124	1	1.25562	5.98117	1.25562	3.32949	2.65168
FPR1	0.782219	1	-1.22172	7.69842	0.818521	3.46508	4.23334
CBL	0.782463	1	-1.31577	4.1261	0.76001	1.78174	2.34436
TMEM159	0.782901	1	1.36392	3.22933	1.36392	1.86324	1.36609
ADD3	0.782991	1	1.16942	12.463	1.16942	6.71818	5.74486
GNA15	0.783337	1	1.28648	4.84195	1.28648	2.72431	2.11765
LMAN2	0.783388	1	1.20334	8.89913	1.20334	4.86019	4.03894
SLC29A1	0.783537	1	1.37105	3.10728	1.37105	1.79677	1.31051
AC113367.1	0.78383	1	1.36545	3.17858	1.36545	1.83483	1.34375
SCD	0.78388	1	1.29671	4.5325	1.29671	2.55903	1.97348
EEF1B2P3	0.783991	1	-1.29769	4.50196	0.770601	1.95934	2.54261
NFKBIB	0.784008	1	1.32677	3.8347	1.32677	2.18662	1.64808
PPP4R2	0.784076	1	1.26603	5.47306	1.26603	3.05779	2.41527
CXCL10	0.784452	1	1.41989	2.51043	1.41989	1.47301	1.03742
TEDC1	0.784461	1	1.38207	2.93338	1.38207	1.70194	1.23145
MAPKAPK2	0.784784	1	1.28138	4.9276	1.28138	2.76768	2.15992
DCTN3	0.784808	1	1.15443	14.5361	1.15443	7.78905	6.74708
RPL34P27	0.78485	1	1.22153	7.51998	1.22153	4.13494	3.38504
ACP5	0.784862	1	1.32764	3.78636	1.32764	2.15967	1.62669
MFN1	0.784871	1	1.36502	3.15347	1.36502	1.82009	1.33338
ZSCAN16-AS1	0.785792	1	-1.2227	7.38262	0.817861	3.32146	4.06116
LRRFIP2	0.785849	1	1.29759	4.42538	1.29759	2.49929	1.92609
MTMR6	0.785867	1	1.28083	4.89365	1.28083	2.7481	2.14556
ARL4A	0.786122	1	-1.2177	7.66577	0.821221	3.45663	4.20914
CLEC11A	0.78637	1	1.33073	3.673	1.33073	2.0971	1.5759
TMEM14C	0.786458	1	1.18562	10.1998	1.18562	5.53304	4.66678
FES	0.786847	1	1.23723	6.5277	1.23723	3.60994	2.91776
TGOLN2	0.787265	1	1.17254	11.5704	1.17254	6.24466	5.32574
ARL5B	0.787501	1	1.27503	4.99641	1.27503	2.80022	2.1962
PSAT1	0.787688	1	1.30663	4.1288	1.30663	2.33883	1.78997
CYBRD1	0.787814	1	1.31604	3.91502	1.31604	2.22462	1.6904
CBWD1	0.787991	1	1.33894	3.46827	1.33894	1.98543	1.48284
NT5C	0.788064	1	1.3076	4.09157	1.3076	2.31848	1.77308
HCLS1	0.788108	1	1.15121	14.6451	1.15121	7.83723	6.80783
AC091153.1	0.788161	1	-1.22269	7.2167	0.817866	3.24683	3.96988
AKT1	0.788164	1	1.32286	3.76158	1.32286	2.14221	1.61938
CSNK1G2	0.788278	1	1.34232	3.40097	1.34232	1.94901	1.45197
AC025048.4	0.78834	1	1.34203	3.40376	1.34203	1.95042	1.45333
GID8	0.788845	1	1.31261	3.94939	1.31261	2.24163	1.70776
CWC25	0.789058	1	-1.30327	4.15278	0.767303	1.803	2.34978
PLEKHM2	0.789112	1	1.33667	3.47028	1.33667	1.98514	1.48514
NECTIN2	0.789254	1	1.34156	3.38162	1.34156	1.93745	1.44417
GPAA1	0.789259	1	1.26168	5.36024	1.26168	2.99022	2.37003
ATP2A3	0.789346	1	1.34073	3.39259	1.34073	1.94322	1.44937
PRDX2	0.789376	1	1.28823	4.52134	1.28823	2.54542	1.97591
ZDHHC2	0.789725	1	1.34237	3.35268	1.34237	1.92136	1.43132
ERGIC3	0.789766	1	1.26012	5.39042	1.26012	3.0054	2.38502
FUBP1	0.789781	1	1.28547	4.5795	1.28547	2.57575	2.00375
ARID2	0.789792	1	1.30363	4.11479	1.30363	2.32857	1.78622
STAT6	0.789844	1	1.30304	4.12643	1.30304	2.3347	1.79173
SPTAN1	0.790003	1	1.31238	3.91014	1.31238	2.21918	1.69096
PRRC2A	0.790117	1	1.33413	3.48108	1.33413	1.9897	1.49138
FAM76A	0.790355	1	1.36439	2.99968	1.36439	1.73099	1.26869
NDUFA9	0.790456	1	1.32263	3.68321	1.32263	2.09742	1.58579
PAG1	0.790515	1	1.30549	4.04288	1.30549	2.28929	1.75358
SELENOW	0.791113	1	1.15423	13.7098	1.15423	7.34568	6.36412
CXCR4	0.79117	1	1.24939	5.7275	1.24939	3.18126	2.54624
SPHK1	0.791428	1	1.39103	2.6388	1.39103	1.53517	1.10363
ARPP19	0.791438	1	1.23927	6.14857	1.23927	3.40278	2.74579
NRBP1	0.791684	1	1.3042	4.02609	1.3042	2.27881	1.74728
TRIM38	0.791701	1	1.20803	7.88105	1.20803	4.31179	3.56926
NRGN	0.79198	1	1.3177	3.7255	1.3177	2.11809	1.60741
CYLD	0.792107	1	1.25081	5.61825	1.25081	3.12215	2.4961
SDF4	0.792403	1	1.29959	4.10467	1.29959	2.31971	1.78496
SHARPIN	0.792609	1	1.32401	3.57997	1.32401	2.03954	1.54043
POLE3	0.793236	1	1.25714	5.31668	1.25714	2.96118	2.35549
LGALS3BP	0.793325	1	1.39463	2.55084	1.39463	1.48561	1.06524
MCM7	0.793448	1	1.31175	3.79301	1.31175	2.15226	1.64075
ITGA2B	0.793543	1	1.35648	3.01623	1.35648	1.73626	1.27997
RPS26P6	0.79403	1	1.27027	4.83262	1.27027	2.70397	2.12865
PNISR	0.794054	1	1.17208	10.881	1.17208	5.8715	5.00948
CCL8	0.794075	1	1.40437	2.43203	1.40437	1.42052	1.0115
EIF4A3	0.794134	1	1.26929	4.85844	1.26929	2.71749	2.14095
ATXN7	0.794225	1	1.3123	3.75256	1.3123	2.12969	1.62287
RNA5-8SN5	0.794303	1	-1.35865	2.96318	0.736026	1.25631	1.70688
AL356653.1	0.794657	1	1.31222	3.73806	1.31222	2.12141	1.61665
TPR	0.794742	1	-1.26049	5.1196	0.793342	2.26482	2.85478
CAND1	0.794815	1	1.26791	4.86944	1.26791	2.72233	2.14711
REEP5	0.794994	1	-1.14721	14.3853	0.871677	6.69952	7.68578
ZC3H15	0.794997	1	-1.15886	12.4908	0.862918	5.78582	6.70494
NF1	0.795162	1	1.3004	3.97516	1.3004	2.24713	1.72803
TUBB6	0.795168	1	1.30818	3.80346	1.30818	2.15564	1.64782
CBR1	0.795205	1	1.34508	3.1342	1.34508	1.7977	1.3365
ANKRD13D	0.795355	1	1.28259	4.41152	1.28259	2.47884	1.93268
TMUB2	0.795437	1	1.33514	3.28585	1.33514	1.87872	1.40713
GNG11	0.795735	1	1.30232	3.90918	1.30232	2.21125	1.69793
MPHOSPH6	0.795739	1	-1.25165	5.38759	0.798948	2.39273	2.99486
ADPGK	0.79579	1	1.26042	5.06884	1.26042	2.8264	2.24244
LSM2	0.795803	1	1.22825	6.40468	1.22825	3.53037	2.87431
ACAP1	0.795808	1	1.27885	4.49503	1.27885	2.52253	1.9725
TIMM13	0.796081	1	1.20462	7.77444	1.20462	4.24802	3.52642
RPL35P5	0.796358	1	1.0427	152.406	1.0427	77.7959	74.6098
DENND4A	0.796412	1	1.26253	4.9662	1.26253	2.77122	2.19498
TRIM14	0.796796	1	1.36912	2.75393	1.36912	1.5915	1.16243
COX5A	0.796849	1	1.09085	35.1196	1.09085	18.3228	16.7968
AC034236.1	0.796897	1	-1.14966	13.6883	0.869825	6.36769	7.32066
CEBPB	0.796899	1	1.11843	21.2154	1.11843	11.2007	10.0147
ZNFX1	0.797086	1	1.3533	2.95559	1.3533	1.69966	1.25593
S100B	0.797278	1	-1.13404	16.7476	0.881805	7.84786	8.89977
MDM2	0.797337	1	1.24853	5.41994	1.24853	3.0095	2.41044
TIMM17B	0.797609	1	1.24398	5.58529	1.24398	3.09627	2.48901
AL450311.2	0.797651	1	-1.32824	3.32948	0.752874	1.43004	1.89944
LRRK2	0.797698	1	-1.30842	3.70301	0.764282	1.60413	2.09887
U2AF1L5	0.798007	1	1.13892	15.5492	1.13892	8.27956	7.26966
ZNF292	0.79804	1	-1.23735	5.84003	0.808178	2.61024	3.22979
CHSY1	0.798144	1	1.32264	3.41189	1.32264	1.94292	1.46897
STRAP	0.798185	1	1.25008	5.31478	1.25008	2.95274	2.36204
RHBDD2	0.798226	1	1.30415	3.77279	1.30415	2.1354	1.63739
CPSF6	0.798331	1	1.30133	3.82986	1.30133	2.16567	1.66419
RNF187	0.798654	1	1.29256	4.01766	1.29256	2.26519	1.75248
RPS20	0.798918	1	-1.14502	14.2205	0.87335	6.62953	7.59092
TECR	0.799197	1	1.22826	6.18869	1.22826	3.41132	2.77737
MTA2	0.79921	1	1.35373	2.88676	1.35373	1.6603	1.22646
ACLY	0.799291	1	1.29353	3.9689	1.29353	2.23842	1.73047
CYB5R3	0.799685	1	1.24438	5.45294	1.24438	3.02334	2.4296
NDUFS6	0.799743	1	1.12441	18.7848	1.12441	9.94248	8.84236
RRBP1	0.799757	1	1.26804	4.62858	1.26804	2.5878	2.04078
VAT1	0.799799	1	1.30128	3.77427	1.30128	2.13419	1.64007
CKS2	0.799882	1	1.2193	6.60297	1.2193	3.62772	2.97525
RPL24P8	0.800085	1	1.14487	14.0784	1.14487	7.51466	6.56376
RNASE6	0.800439	1	1.14101	14.7522	1.14101	7.86188	6.89029
ILF3	0.800562	1	1.24599	5.34168	1.24599	2.96336	2.37832
RNASE1	0.800698	1	1.20727	7.2487	1.20727	3.96469	3.28401
SLC16A3	0.800944	1	1.12648	17.9895	1.12648	9.52976	8.45976
EIF3B	0.800969	1	1.28119	4.20396	1.28119	2.36108	1.84288
PAXX	0.801817	1	1.3078	3.56294	1.3078	2.01907	1.54387
CNDP2	0.80212	1	1.28312	4.10531	1.28312	2.3072	1.79812
NPDC1	0.802341	1	1.34592	2.90299	1.34592	1.66553	1.23746
BOD1L1	0.802572	1	-1.22046	6.36226	0.819363	2.86529	3.49697
TUBB2A	0.802606	1	1.34147	2.95925	1.34147	1.69541	1.26384
PAFAH1B3	0.802657	1	1.29069	3.89943	1.29069	2.19713	1.7023
FNBP1	0.802886	1	-1.19962	7.58595	0.833595	3.44875	4.1372
MRPS16	0.803053	1	1.26295	4.62755	1.26295	2.58263	2.04491
NCSTN	0.803109	1	1.2557	4.85867	1.2557	2.70472	2.15395
CUL1	0.803109	1	1.31275	3.42036	1.31275	1.94144	1.47891
ADAM10	0.803129	1	1.17468	9.65342	1.17468	5.21442	4.439
NR3C1	0.80326	1	1.21758	6.46824	1.21758	3.55144	2.9168
ZNF428	0.803477	1	1.27187	4.34537	1.27187	2.43268	1.91269
NR4A2	0.803874	1	1.22755	5.93076	1.22755	3.2683	2.66246
PURB	0.804157	1	1.27075	4.34601	1.27075	2.4321	1.91391
TP53INP2	0.804538	1	1.31577	3.31477	1.31577	1.88338	1.43139
RRP12	0.80475	1	1.32645	3.12426	1.32645	1.78133	1.34293
USF1	0.804814	1	1.34336	2.86512	1.34336	1.64247	1.22265
PHIP	0.804822	1	1.25868	4.67597	1.25868	2.60575	2.07022
NDUFA10	0.804849	1	1.22081	6.19547	1.22081	3.40574	2.78973
STRN3	0.804882	1	1.27824	4.11187	1.27824	2.30703	1.80484
MRPL14	0.805218	1	1.22633	5.90438	1.22633	3.25232	2.65206
PSIP1	0.805439	1	1.23402	5.54925	1.23402	3.06528	2.48397
RPS15AP12	0.805443	1	1.02599	368.689	1.02599	186.709	181.98
RAB8A	0.805558	1	1.30138	3.55385	1.30138	2.00962	1.54423
LYST	0.805658	1	-1.19646	7.58668	0.8358	3.45405	4.13263
MT1G	0.805776	1	1.13858	14.4184	1.13858	7.67633	6.74204
C11orf96	0.805876	1	1.24646	5.03799	1.24646	2.79535	2.24264
PAK1	0.805926	1	-1.2607	4.55936	0.79321	2.01679	2.54257
CUEDC2	0.805935	1	1.24801	4.97896	1.24801	2.76414	2.21483
AC007160.1	0.805987	1	1.28928	3.79823	1.28928	2.13909	1.65914
XPO6	0.806032	1	1.27971	4.02541	1.27971	2.25966	1.76575
STARD7	0.806304	1	1.26022	4.55607	1.26022	2.54031	2.01576
CHCHD5	0.806348	1	1.13558	14.9289	1.13558	7.93837	6.99055
NPTN	0.806545	1	1.21026	6.64703	1.21026	3.63967	3.00735
PTK2B	0.806601	1	1.28668	3.83334	1.28668	2.15696	1.67638
NRIP3	0.806679	1	1.31302	3.29007	1.31302	1.86766	1.42241
LYSMD2	0.806794	1	1.32213	3.1284	1.32213	1.78119	1.34721
CXXC5	0.806842	1	1.26039	4.52496	1.26039	2.52311	2.00185
TALDO1	0.806843	1	-1.0486	106.25	0.953655	51.8648	54.3853
TAX1BP1	0.807179	1	-1.18596	8.25147	0.843201	3.77476	4.4767
RETREG2	0.807224	1	1.31102	3.30749	1.31102	1.87631	1.43118
AL512599.1	0.807323	1	1.35105	2.6879	1.35105	1.54462	1.14327
FBXO6	0.807459	1	1.30729	3.36841	1.30729	1.90851	1.45989
RP2	0.807526	1	1.27343	4.12295	1.27343	2.30941	1.81354
SRSF11	0.807918	1	1.15793	11.055	1.15793	5.93202	5.12297
METTL7A	0.807984	1	1.30097	3.47204	1.30097	1.96309	1.50894
MIR222HG	0.808129	1	1.29245	3.64348	1.29245	2.05414	1.58934
SLC7A11	0.80824	1	1.24628	4.91989	1.24628	2.72965	2.19024
LSM8	0.808406	1	1.14062	13.6448	1.14062	7.27056	6.37421
RBM25	0.808468	1	1.18549	8.17669	1.18549	4.43534	3.74135
HLA-DMB	0.808516	1	1.18127	8.5233	1.18127	4.61581	3.90749
APBB1IP	0.808688	1	-1.24457	4.95738	0.803491	2.20861	2.74877
COQ10B	0.808756	1	1.28383	3.81242	1.28383	2.14311	1.66931
HSD17B4	0.808815	1	-1.22475	5.75597	0.816493	2.58724	3.16872
CREG1	0.808826	1	1.18155	8.47129	1.18155	4.58815	3.88315
MYB	0.808963	1	1.3013	3.42959	1.3013	1.93931	1.49028
SLA	0.809121	1	-1.31566	3.1599	0.760073	1.36458	1.79532
NDUFA6	0.809182	1	1.13123	15.3991	1.13123	8.17366	7.22545
TLR2	0.809274	1	1.22872	5.55091	1.22872	3.06029	2.49062
OSCAR	0.8093	1	1.2254	5.69691	1.2254	3.13695	2.55995
MIER1	0.809409	1	1.12046	18.0444	1.12046	9.53477	8.50967
U2SURP	0.809452	1	-1.19198	7.59953	0.838939	3.46697	4.13256
MT1HL1	0.809519	1	1.22965	5.49658	1.22965	3.03136	2.46522
PUF60	0.809677	1	1.24886	4.75647	1.24886	2.64141	2.11506
OAT	0.809694	1	1.2854	3.73844	1.2854	2.10265	1.63579
EFR3A	0.810372	1	1.27525	3.95351	1.27525	2.21589	1.73762
STYX	0.810466	1	1.31491	3.12744	1.31491	1.77644	1.351
ZEB2-AS1	0.810543	1	1.28394	3.73763	1.28394	2.10115	1.63648
C5orf15	0.810723	1	1.29578	3.47481	1.29578	1.96125	1.51356
THUMPD1	0.810793	1	1.24567	4.80844	1.24567	2.66723	2.14121
SP100	0.811157	1	1.20623	6.55266	1.20623	3.58259	2.97007
EGR2	0.811236	1	1.20615	6.55177	1.20615	3.582	2.96977
NUTF2	0.811525	1	1.21827	5.89216	1.21827	3.23596	2.65619
PRELID3B	0.811935	1	1.25265	4.51942	1.25265	2.51315	2.00627
RPSAP17	0.811948	1	-1.15866	10.497	0.863067	4.86276	5.63428
AC109326.1	0.812052	1	-1.31178	3.12753	0.76232	1.35287	1.77467
HMGB1P6	0.812085	1	-1.24929	4.62033	0.800455	2.05413	2.5662
TNFRSF14	0.812112	1	1.27359	3.92098	1.27359	2.1964	1.72457
AC027290.2	0.812132	1	1.25387	4.47155	1.25387	2.48761	1.98394
RNF138	0.812394	1	1.26809	4.05089	1.26809	2.26485	1.78604
SIAH2	0.812426	1	1.27271	3.92982	1.27271	2.20069	1.72913
RPL22L1	0.812662	1	1.12405	16.4863	1.12405	8.72455	7.76172
TMEM88	0.812686	1	1.32005	2.96968	1.32005	1.68967	1.28001
MTRNR2L8	0.812795	1	1.10134	24.1322	1.10134	12.648	11.4842
AC021078.1	0.812805	1	1.28871	3.54313	1.28871	1.99504	1.54809
SH3GL1	0.813	1	1.29697	3.36682	1.29697	1.90105	1.46577
CTDNEP1	0.813065	1	1.28625	3.58607	1.28625	2.01753	1.56854
HNRNPA3P6	0.813085	1	-1.30164	3.27394	0.768259	1.42244	1.8515
DENND3	0.813165	1	1.23571	5.04432	1.23571	2.78806	2.25625
LENG8	0.813392	1	1.32896	2.81173	1.32896	1.60444	1.20729
MIR4435-2HG	0.813424	1	-1.23577	5.02751	0.809209	2.24866	2.77884
PFDN1	0.813438	1	-1.23098	5.21446	0.812362	2.3373	2.87716
MAN2A1	0.813439	1	1.24912	4.55822	1.24912	2.53155	2.02667
SRSF4	0.813742	1	1.22026	5.65876	1.22026	3.11007	2.54869
COPS9	0.813796	1	-1.07822	39.1812	0.927456	18.8533	20.3279
SSB	0.813839	1	1.24304	4.74152	1.24304	2.62764	2.11388
RFLNB	0.813932	1	1.26105	4.17413	1.26105	2.32803	1.8461
SPATS2L	0.814094	1	1.3349	2.70647	1.3349	1.54733	1.15914
GSDMD	0.814254	1	1.27476	3.80217	1.27476	2.13071	1.67146
C1orf43	0.814298	1	1.20942	6.1596	1.20942	3.37172	2.78789
CD300E	0.814439	1	1.21095	6.06992	1.21095	3.32452	2.74539
FAM8A1	0.814442	1	1.30932	3.08885	1.30932	1.7513	1.33756
PDXK	0.814563	1	1.20594	6.33037	1.20594	3.46068	2.8697
2020-03-06	0.814735	1	1.23526	4.97522	1.23526	2.74943	2.22579
RPN2	0.81476	1	1.17668	8.3503	1.17668	4.51404	3.83626
CCDC88B	0.814818	1	1.31657	2.95611	1.31657	1.68004	1.27607
CSNK1A1	0.815086	1	1.20806	6.17858	1.20806	3.38038	2.79819
BRK1	0.815098	1	1.06362	57.5559	1.06362	29.6652	27.8907
POLR2J	0.815355	1	1.11987	17.0723	1.11987	9.01888	8.05347
HPS1	0.815356	1	1.24319	4.65832	1.24319	2.58166	2.07665
CLEC4E	0.815363	1	-1.21435	5.83775	0.823488	2.63633	3.20142
AL592114.1	0.815381	1	-1.18462	7.6519	0.844153	3.50262	4.14928
FAM198B	0.815429	1	-1.20704	6.21023	0.828474	2.81383	3.3964
CCND3	0.815517	1	1.1338	13.8621	1.1338	7.36569	6.49644
GPCPD1	0.815543	1	1.11319	18.9869	1.11319	10.0019	8.98493
NBN	0.815571	1	1.25747	4.20074	1.25747	2.33992	1.86082
SRSF1	0.815674	1	1.25831	4.17173	1.25831	2.32445	1.84728
HIST1H1C	0.815848	1	-1.25836	4.16232	0.794683	1.84307	2.31925
ZFC3H1	0.815918	1	1.29099	3.37762	1.29099	1.90331	1.47431
PSMA7	0.816393	1	1.06107	61.4221	1.06107	31.6211	29.8011
NME4	0.816458	1	1.23575	4.86307	1.23575	2.68793	2.17514
AP003354.2	0.816507	1	-1.30813	3.03945	0.764452	1.31685	1.7226
HBA2	0.816523	1	1.33952	2.57434	1.33952	1.47397	1.10037
APOE	0.816533	1	1.34024	2.56485	1.34024	1.46887	1.09598
MT1E	0.816727	1	1.16456	9.31143	1.16456	5.00966	4.30177
CTSH	0.816771	1	1.09802	24.6119	1.09802	12.8809	11.731
MCUB	0.816788	1	1.21898	5.52956	1.21898	3.03762	2.49194
RANBP1	0.816963	1	1.17519	8.27644	1.17519	4.47151	3.80492
GPATCH2L	0.817069	1	1.23655	4.80131	1.23655	2.65456	2.14675
CYTH1	0.817101	1	1.25306	4.25803	1.25306	2.36814	1.88989
GMFB	0.817105	1	1.23564	4.8325	1.23564	2.67093	2.16158
COX19	0.817188	1	-1.21855	5.52445	0.820648	2.49012	3.03433
PDIA4	0.817264	1	1.2516	4.29383	1.2516	2.38682	1.90701
AL133477.1	0.817264	1	-1.31883	2.84217	0.758246	1.22569	1.61648
FYB1	0.817336	1	-1.13692	13.0129	0.879571	6.08955	6.92332
ASCL2	0.817477	1	1.28079	3.53244	1.28079	1.98366	1.54878
GTPBP2	0.817963	1	1.30509	3.04197	1.30509	1.7223	1.31967
SLC43A3	0.817981	1	1.28379	3.44803	1.28379	1.93825	1.50979
NADK	0.818008	1	1.24565	4.44282	1.24565	2.46441	1.97841
OSGIN2	0.818401	1	1.28426	3.42194	1.28426	1.92389	1.49805
SMG7	0.818471	1	1.2706	3.72652	1.2706	2.08531	1.6412
CD55	0.818486	1	1.10319	21.8966	1.10319	11.4855	10.4111
TMEM205	0.818687	1	1.18209	7.56358	1.18209	4.09738	3.4662
AL161909.1	0.818823	1	1.08785	29.6503	1.08785	15.4489	14.2013
PTBP2	0.818829	1	1.31528	2.84712	1.31528	1.61741	1.22971
FOSL1	0.819019	1	1.2788	3.51515	1.2788	1.97261	1.54254
SMARCD2	0.819026	1	1.26685	3.79527	1.26685	2.12102	1.67425
FCER2	0.819291	1	1.29762	3.12816	1.29762	1.76668	1.36148
CBX5	0.819298	1	-1.2343	4.76351	0.810178	2.132	2.63152
AL137802.1	0.81934	1	-1.27053	3.69196	0.787071	1.62603	2.06593
HERPUD2	0.819355	1	1.27482	3.59116	1.27482	2.0125	1.57866
TAP1	0.819392	1	1.33188	2.59139	1.33188	1.4801	1.11129
CD72	0.819704	1	1.28409	3.3758	1.28409	1.89783	1.47796
EEF1B2P2	0.819845	1	-1.2578	3.99588	0.795041	1.76981	2.22606
AUP1	0.819958	1	1.22413	5.11845	1.22413	2.81713	2.30133
PPP4R3A	0.819965	1	1.21586	5.47556	1.21586	3.00448	2.47107
SLC38A10	0.820121	1	1.2639	3.82274	1.2639	2.13417	1.68857
CD302	0.820331	1	-1.21714	5.39533	0.821599	2.43347	2.96187
STX16	0.820395	1	1.25877	3.94471	1.25877	2.19831	1.74639
CACUL1	0.820423	1	1.23342	4.73504	1.23342	2.61495	2.12009
CDC37	0.820611	1	1.17522	7.94207	1.17522	4.29091	3.65116
PLEKHA2	0.820649	1	1.25367	4.07406	1.25367	2.26632	1.80774
ATG16L2	0.820653	1	1.2383	4.55176	1.2383	2.51818	2.03358
NDFIP1	0.820668	1	1.16609	8.75775	1.16609	4.71463	4.04313
PNPLA2	0.820829	1	1.26087	3.86998	1.26087	2.15826	1.71172
WBP2	0.820852	1	1.21343	5.53252	1.21343	3.033	2.49952
DOK2	0.820992	1	1.19157	6.71768	1.19157	3.65244	3.06524
MAGOH	0.821051	1	1.15134	10.3565	1.15134	5.54253	4.814
DDX24	0.821058	1	-1.16551	8.77488	0.857992	4.05211	4.72278
NDUFA5	0.821061	1	1.22625	4.97032	1.22625	2.73773	2.2326
MED28	0.821137	1	1.21704	5.35054	1.21704	2.93717	2.41337
CSF3R	0.821215	1	1.14019	11.9198	1.14019	6.35027	5.5695
POU2F2	0.821409	1	-1.21507	5.4224	0.823	2.44796	2.97444
ZNF580	0.821576	1	1.23057	4.77685	1.23057	2.63531	2.14154
MAD2L2	0.821681	1	1.26853	3.64239	1.26853	2.03677	1.60561
GBP1	0.822182	1	1.32153	2.65014	1.32153	1.50859	1.14155
ARIH1	0.822281	1	1.23171	4.69711	1.23171	2.59239	2.10471
DNAJC5	0.822427	1	1.24374	4.28516	1.24374	2.37533	1.90983
RNF149	0.822486	1	1.20285	5.95269	1.20285	3.25042	2.70227
SLC25A37	0.822558	1	1.20518	5.82589	1.20518	3.18398	2.64191
MTIF3	0.822863	1	-1.22571	4.89004	0.815855	2.19707	2.69297
SNX8	0.822878	1	1.27614	3.42129	1.27614	1.91818	1.50311
N4BP2L1	0.822949	1	1.25081	4.04879	1.25081	2.24998	1.79881
PFKP	0.82295	1	1.26221	3.7435	1.26221	2.0887	1.6548
ZMYM2	0.823058	1	1.24091	4.34344	1.24091	2.40519	1.93825
CAPN1	0.823348	1	1.26979	3.54425	1.26979	1.98276	1.56148
CDKN2D	0.823409	1	1.21203	5.43691	1.21203	2.97903	2.45788
CALCOCO2	0.823453	1	1.25973	3.78467	1.25973	2.10984	1.67483
BCL7B	0.823864	1	1.22963	4.68741	1.22963	2.58508	2.10233
UQCRC1	0.823882	1	1.19888	6.07149	1.19888	3.31032	2.76118
MMP2	0.824127	1	1.31253	2.72088	1.31253	1.5443	1.17658
CCT4	0.824237	1	1.20987	5.48572	1.20987	3.00335	2.48237
IFIT5	0.824285	1	1.32913	2.48566	1.32913	1.41845	1.06721
HMGCL	0.824596	1	-1.28258	3.22178	0.779678	1.41146	1.81032
ECHS1	0.825029	1	1.19715	6.08685	1.19715	3.31652	2.77034
CPT1A	0.825147	1	1.27567	3.34267	1.27567	1.8738	1.46887
UBA1	0.825366	1	1.22717	4.69601	1.22717	2.5875	2.10851
TSC22D3	0.825465	1	-1.17558	7.48241	0.850643	3.43927	4.04314
MRPL27	0.825528	1	1.2075	5.51595	1.2075	3.01723	2.49873
RNF24	0.825587	1	-1.14147	11.1438	0.876065	5.20379	5.93996
EIF4E2	0.825661	1	1.18004	7.1298	1.18004	3.85931	3.27048
CD69	0.825759	1	1.20459	5.64357	1.20459	3.08365	2.55992
DIP2B	0.825912	1	1.25707	3.7457	1.25707	2.08616	1.65955
YTHDC1	0.825928	1	-1.18058	7.06916	0.847042	3.24188	3.82729
HIST1H1D	0.82594	1	-1.28194	3.1844	0.780069	1.39548	1.78892
NDUFB10	0.825963	1	1.09607	23.0328	1.09607	12.0442	10.9886
SPAG9	0.826065	1	1.1965	6.05021	1.1965	3.29573	2.75448
SDCCAG8	0.826085	1	-1.24009	4.21915	0.806394	1.88348	2.33568
LCP2	0.826156	1	1.23125	4.50699	1.23125	2.48706	2.01994
PIN1	0.826159	1	1.20818	5.44359	1.20818	2.97839	2.4652
UROS	0.826387	1	1.27971	3.21198	1.27971	1.80304	1.40894
AC100757.1	0.826429	1	1.29991	2.8441	1.29991	1.60749	1.23662
COLGALT1	0.82652	1	1.21663	5.04547	1.21663	2.76928	2.27619
DNM2	0.826968	1	1.21686	5.00953	1.21686	2.74978	2.25974
PLEKHF2	0.827042	1	1.25383	3.78011	1.25383	2.10292	1.6772
MCEMP1	0.827192	1	-1.23412	4.35579	0.810295	1.94967	2.40612
SNRNP70	0.827233	1	1.22236	4.77395	1.22236	2.62581	2.14814
[truncated: 15,382 more rows]

## Sheet: FC=1.5, p<0.05
Feature ID	P-value (Overexpressed vs. Control)	FDR step up (Overexpressed vs. Control)	Fold change (Overexpressed vs. Control)	Total counts	Ratio (Overexpressed vs. Control)	LSMean(Overexpressed) (Overexpressed vs. Control)	LSMean(Control) (Overexpressed vs. Control)
TYMP	5.7044e-97	1.65247e-93	7.11218	1052.15	7.11218	922.448	129.7
CDC42	1.60419e-88	3.4853e-85	3.66754	1402.29	3.66754	1101.86	300.435
B2M	5.91163e-82	9.34092e-79	1.6115	6847.13	1.6115	4225.22	2621.91
GPX1	5.564e-61	4.83539e-58	1.61294	5034.04	1.61294	3107.46	1926.59
SH3BGRL3	2.22117e-55	1.67853e-52	3.13305	1028.54	3.13305	779.682	248.857
JUND	3.29225e-55	2.38428e-52	2.47406	1457.93	2.47406	1038.27	419.663
HNRNPH1	1.29427e-53	8.65219e-51	7.3602	567.021	7.3602	499.197	67.8239
GAPDH	4.02417e-48	2.33147e-45	4.22144	662.211	4.22144	535.386	126.825
LMNA	1.74721e-42	8.20762e-40	4.91881	524.183	4.91881	435.621	88.5621
HLA-B	1.69452e-40	7.36313e-38	2.85736	839.327	2.85736	621.736	217.591
CD74	4.72604e-39	1.91031e-36	1.65253	2886.21	1.65253	1798.11	1088.1
MT2A	9.74854e-38	3.76532e-35	5.90334	422.553	5.90334	361.343	61.2099
WTAP	1.22884e-33	4.18793e-31	11.3425	332.964	11.3425	305.987	26.977
FTH1P8	1.83604e-33	6.13696e-31	11.8692	331.527	11.8692	305.765	25.7612
IFITM2	1.40892e-30	4.37294e-28	4.63885	384.867	4.63885	316.615	68.2528
H3F3B	4.16166e-30	1.26902e-27	1.56882	2697.56	1.56882	1647.44	1050.12
ARF6	1.75505e-29	5.25939e-27	3.91093	421.725	3.91093	335.85	85.8747
ANKRD28	1.50864e-24	4.09714e-22	2.77382	516.149	2.77382	379.378	136.771
UBC	7.70363e-24	2.02874e-21	2.3475	664.708	2.3475	466.14	198.568
RPL30	1.09917e-22	2.69079e-20	2.00865	890.582	2.00865	594.575	296.007
RPS28P7	3.09057e-22	7.46073e-20	2.42486	580.066	2.42486	410.696	169.369
PPP1CB	3.738e-22	8.90002e-20	6.58614	230.453	6.58614	200.075	30.3781
TIMP1	5.21269e-20	1.19213e-17	2.05244	736.988	2.05244	495.546	241.442
GRN	8.95384e-20	2.02113e-17	4.94444	231.826	4.94444	192.828	38.9989
IFI6	8.26818e-19	1.8191e-16	207.202	577.033	207.202	574.261	2.77151
RASGEF1B	8.95816e-19	1.94627e-16	7.34545	186.724	7.34545	164.349	22.3743
RPL39P3	1.18017e-18	2.53241e-16	2.03932	693.626	2.03932	465.409	228.217
NINJ1	2.45698e-18	5.2079e-16	3.2336	307.111	3.2336	234.57	72.5414
RPL12P4	1.09895e-17	2.3013e-15	1.9826	702.659	1.9826	467.073	235.586
AC012618.1	2.00669e-17	4.15218e-15	2.31772	485.04	2.31772	338.843	146.197
NEAT1	4.54022e-17	9.28396e-15	2.36808	454.762	2.36808	319.741	135.021
RPS13P2	6.73348e-17	1.36087e-14	1.74411	973.631	1.74411	618.823	354.808
RPL10P16	2.99267e-16	5.91087e-14	1.60408	1265.2	1.60408	779.35	485.854
CTNNB1	1.23064e-14	2.20512e-12	7.84307	139.862	7.84307	124.046	15.816
AC004057.1	6.36922e-14	1.11822e-11	2.20004	421.29	2.20004	289.638	131.651
SAT1	7.21576e-14	1.25417e-11	2.1297	450.862	2.1297	306.803	144.059
RPL30P4	1.1639e-13	2.00295e-11	1.94461	555.301	1.94461	366.718	188.582
HLA-C	1.88993e-13	3.22048e-11	4.94844	151.373	4.94844	125.925	25.4474
ISG15	2.82256e-13	4.763e-11	182.491	363.024	182.491	361.046	1.97843
IFITM3	4.76192e-13	7.95836e-11	43.5522	167.401	43.5522	163.643	3.7574
ANXA1	8.47741e-13	1.40329e-10	2.26805	359.383	2.26805	249.414	109.969
LY6E	1.95785e-12	3.21032e-10	93.2605	229.441	93.2605	227.007	2.43412
BST2	6.67895e-12	1.07488e-09	14.3922	109.103	14.3922	102.014	7.08819
HLA-DRB6	1.38505e-11	2.16879e-09	1.81074	565.62	1.81074	364.384	201.235
SDCBP	1.60484e-11	2.46847e-09	2.70422	232.831	2.70422	169.976	62.8557
PPDPF	1.82576e-11	2.78364e-09	3.91127	149.719	3.91127	119.234	30.4848
FXYD5	3.73544e-09	5.32178e-07	2.80291	168.854	2.80291	124.453	44.4013
HNRNPL	3.86458e-09	5.46099e-07	2.76486	171.981	2.76486	126.301	45.6806
NAMPTP1	6.61445e-09	9.12427e-07	4.24442	104.345	4.24442	84.4489	19.8964
C6orf62	1.15657e-08	1.55832e-06	3.95717	106.876	3.95717	85.3162	21.5599
EMP3	1.2576e-08	1.68141e-06	1.98	311.433	1.98	206.925	104.508
CD44	1.96226e-08	2.60351e-06	1.76381	424.12	1.76381	270.665	153.455
SPI1	3.5345e-08	4.5506e-06	2.56472	169.761	2.56472	122.138	47.6225
HLA-DRB5	3.56248e-08	4.5529e-06	1.93597	309.946	1.93597	204.377	105.568
HLA-A	3.78897e-08	4.80701e-06	2.60441	164.743	2.60441	119.037	45.7059
GNAI2	4.48638e-08	5.45299e-06	2.14258	237.598	2.14258	161.992	75.6061
TMEM123	2.47569e-07	2.94726e-05	5.18659	72.5106	5.18659	60.79	11.7206
ATP6V0B	5.11414e-07	5.88668e-05	1.92389	261.775	1.92389	172.246	89.5298
CALM2	6.55774e-07	7.35355e-05	1.57405	506.102	1.57405	309.485	196.617
FTH1P5	9.45836e-07	0.000105382	11.0652	54.7288	11.0652	50.1927	4.53607
DBI	1.00807e-06	0.000110894	1.68969	372.146	1.68969	233.786	138.36
PLSCR1	4.88469e-06	0.00051455	2.5458	118.117	2.5458	84.8055	33.3119
H1FX	5.4516e-06	0.00056739	2.06595	178.669	2.06595	120.394	58.275
TPM4	7.21995e-06	0.000738176	3.40623	76.4074	3.40623	59.0666	17.3407
CAPZA1	7.70961e-06	0.00078363	2.16323	155.465	2.16323	106.317	49.1475
UQCR11	9.44809e-06	0.000938384	1.59532	379.755	1.59532	233.432	146.323
TAGLN2	1.09296e-05	0.00105537	3.19662	78.9158	3.19662	60.1112	18.8046
RPL41	1.21959e-05	0.00117114	2.16621	148.203	2.16621	101.395	46.8077
PCBP2	1.26255e-05	0.00120573	2.6707	99.6914	2.6707	72.5327	27.1587
CFD	1.67606e-05	0.00159189	2.71039	94.6585	2.71039	69.1467	25.5117
KLF10	1.77195e-05	0.00167382	2.60545	100.229	2.60545	72.4297	27.7993
HLA-E	1.87787e-05	0.00176429	2.95979	82.3842	2.95979	61.579	20.8052
YWHAE	2.15014e-05	0.00199848	2.22051	132.504	2.22051	91.36	41.1436
MAP3K8	2.56227e-05	0.00233167	3.34608	68.5687	3.34608	52.7915	15.7771
PKM	2.63487e-05	0.00238525	1.53921	397.879	1.53921	241.185	156.694
CCL2	3.915e-05	0.00352573	2.32033	113.429	2.32033	79.2671	34.162
CLIC1	4.24281e-05	0.00380125	1.50461	418.701	1.50461	251.529	167.172
LAPTM5	5.09458e-05	0.00454097	1.86245	186.713	1.86245	121.484	65.2282
COX7A2	5.26697e-05	0.00467067	1.71416	241.94	1.71416	152.8	89.1397
EIF5A	5.31365e-05	0.00468815	3.67618	57.3253	3.67618	45.0663	12.259
ITGB2	0.00013569	0.0115609	1.62223	263.709	1.62223	163.142	100.567
JUNB	0.00028495	0.0236972	1.699	200.957	1.699	126.501	74.4562
GLUL	0.000293343	0.024164	2.91072	60.3613	2.91072	44.9265	15.4348
GPX4	0.000374325	0.0306893	1.73348	180.266	1.73348	114.319	65.9476
GPR183	0.000391177	0.0319204	2.20154	94.008	2.20154	64.6446	29.3634
LSP1	0.000394913	0.0320746	2.39549	79.1921	2.39549	55.8694	23.3227
LDHA	0.00043996	0.0355672	1.63661	216.253	1.63661	134.234	82.0194
ARGLU1	0.000471084	0.0377323	3.62908	43.4552	3.62908	34.0678	9.38745
EIF4G2	0.000585966	0.0465053	2.33736	78.1427	2.33736	54.7282	23.4145
IFI44L	0.000590818	0.0466773	30.8212	33.0012	30.8212	31.9641	1.03708
HLA-DQB1	0.000640589	0.0503804	2.33383	77.2742	2.33383	54.0954	23.1788
CTSD	0.000830868	0.0647593	2.38638	70.963	2.38638	50.0076	20.9554
FTH1P3	0.000894922	0.0694403	7.16998	26.4706	7.16998	23.2306	3.23998
STAT1	0.000990551	0.0761804	9.32765	24.8726	9.32765	22.4642	2.40835
ATP6V1F	0.00104512	0.080023	1.59372	208.832	1.59372	128.317	80.5143
TMBIM6	0.00109966	0.0838298	1.71751	156.565	1.71751	98.9515	57.6133
AC008038.1	0.00124918	0.094812	2.20217	77.8268	2.20217	53.5224	24.3044
MCL1	0.0013176	0.0987121	2.08879	86.8644	2.08879	58.742	28.1224
PPIF	0.0014324	0.106395	3.0952	43.1411	3.0952	32.6065	10.5346
ANXA2	0.00153065	0.11273	1.6681	163.678	1.6681	102.332	61.3464
RPL18P13	0.00167476	0.122307	2.25368	70.2643	2.25368	48.669	21.5954
SCO2	0.00223252	0.16101	6.80753	22.7541	6.80753	19.8397	2.91438
CD83	0.00234376	0.168334	2.91893	42.4551	2.91893	31.6218	10.8333
HLA-DMA	0.00271667	0.193518	1.77271	118.938	1.77271	76.0418	42.8958
MX1	0.00304111	0.215745	16.594	20.7638	16.594	19.5836	1.18016
ARRDC3	0.00308096	0.217683	3.90514	29.0801	3.90514	23.1516	5.92849
C15orf48	0.00318925	0.223518	3.56346	31.4735	3.56346	24.5766	6.89684
VAPA	0.00347127	0.242306	2.49082	50.1764	2.49082	35.8026	14.3738
FCGR2B	0.00373728	0.259831	1.98789	79.9842	1.98789	53.2147	26.7695
IRF7	0.00378815	0.262318	10.5816	19.0937	10.5816	17.445	1.64862
CALR	0.00429851	0.294144	3.79974	27.7403	3.79974	21.9607	5.77954
LGALS9	0.0045321	0.307705	7.20032	19.3094	7.20032	16.9547	2.35471
UBB	0.00466468	0.314251	2.21978	58.7985	2.21978	40.5368	18.2617
RPL12P17	0.00504678	0.33868	3.5352	28.689	3.5352	22.3632	6.32585
DRAP1	0.00585987	0.388742	3.64019	26.9044	3.64019	21.1063	5.79813
SRSF6	0.00606488	0.400812	3.318	29.4208	3.318	22.6073	6.81353
ARPC1B	0.00631156	0.413967	1.9422	75.449	1.9422	49.8053	25.6437
LAP3	0.00786283	0.509939	4.18303	22.155	4.18303	17.8805	4.27452
RPL5P4	0.0080399	0.517561	1.72554	101.615	1.72554	64.3328	37.2827
RNASE2	0.00836453	0.534499	2.32558	46.4286	2.32558	32.4675	13.9611
PTMAP5	0.00938176	0.597306	1.50187	170.041	1.50187	102.075	67.9654
RNH1	0.00989976	0.623434	3.08972	28.3017	3.08972	21.3815	6.9202
AL136454.1	0.010456	0.653728	2.43041	40.2487	2.43041	28.5158	11.7329
TNFSF13B	0.0104977	0.653979	2.45526	39.4675	2.45526	28.0451	11.4225
FLNA	0.0106958	0.663941	2.39673	41.0505	2.39673	28.9652	12.0853
CTSZ	0.0124651	0.757539	2.00038	58.4514	2.00038	38.9701	19.4814
YWHAZ	0.0129779	0.783228	1.73667	87.366	1.73667	55.4419	31.9242
ATP5EP2	0.0139335	0.837987	1.5925	117.871	1.5925	72.4047	45.4661
HNRNPK	0.0141245	0.846543	1.83671	71.385	1.83671	46.2203	25.1647
H2AFY	0.0151473	0.895492	2.06682	50.933	2.06682	34.3253	16.6078
IFI27	0.016444	0.965584	11.9212	13.1223	11.9212	12.1067	1.01556
INSIG1	0.0166352	0.970254	3.13105	23.9931	3.13105	18.1851	5.808
ATP2B1	0.0171208	0.991923	1.81281	70.1036	1.81281	45.1806	24.923
HLA-DQA1	0.0170684	0.991923	1.60843	106.555	1.60843	65.7048	40.8503
NUPR1	0.0198462	1	9.03864	12.481	9.03864	11.2377	1.24329
MX2	0.0255562	1	7.16014	11.9657	7.16014	10.4993	1.46635
EPSTI1	0.0435734	1	6.6046	10.0077	6.6046	8.69173	1.31601
HERC5	0.0436028	1	6.21115	10.2206	6.21115	8.80325	1.41733
STAT2	0.0225845	1	5.40802	13.8598	5.40802	11.6969	2.16288
PARP14	0.0430208	1	4.82844	11.6204	4.82844	9.62664	1.99374
EMP1	0.0269017	1	4.43976	14.6903	4.43976	11.9897	2.70054
PLD3	0.0191074	1	3.55856	19.9036	3.55856	15.5374	4.36622
B4GALT1	0.0204993	1	3.3128	21.0114	3.3128	16.1395	4.87187
SEC22B	0.0330846	1	3.22625	18.3257	3.22625	13.9896	4.33617
CLU	0.0300468	1	2.76684	23.3048	2.76684	17.118	6.18683
H3F3C	0.0286129	1	2.75826	23.8322	2.75826	17.4909	6.34129
ALOX5AP	0.0199343	1	2.54003	30.7613	2.54003	22.0717	8.68955
CAPZA2	0.0199951	1	2.50551	31.4667	2.50551	22.4904	8.97636
MSC	0.0450276	1	2.31697	27.0218	2.31697	18.8753	8.14654
AC015912.3	0.0348764	1	2.23932	32.0942	2.23932	22.1865	9.9077
PIM3	0.0208941	1	2.17642	40.9004	2.17642	28.0241	12.8762
MYADM	0.0379325	1	2.03039	38.8477	2.03039	26.0283	12.8194
STK17B	0.0465034	1	1.97791	38.1997	1.97791	25.372	12.8277
UBE2D3	0.0201909	1	1.92323	56.0483	1.92323	36.8749	19.1734
ZYX	0.0395896	1	1.88439	46.5807	1.88439	30.4315	16.1492
DAZAP2	0.0200395	1	1.86892	60.9074	1.86892	39.6774	21.2301
AL034379.1	0.03694	1	1.86882	49.0312	1.86882	31.9401	17.0911
ERP29	0.0378609	1	1.84805	50.1739	1.84805	32.5569	17.6169
IL1RN	0.0364524	1	1.83296	52.1852	1.83296	33.7645	18.4207
ATOX1	0.0240071	1	1.77656	66.9373	1.77656	42.8293	24.108
SRSF5	0.0233275	1	1.70779	77.1038	1.70779	48.629	28.4748
RNASET2	0.0491348	1	1.61038	72.146	1.61038	44.5079	27.6381
AP2S1	0.0357398	1	1.57852	89.1307	1.57852	54.5641	34.5666

## Sheet: FC=-1.5, p<0.05
Feature ID	P-value (Overexpressed vs. Control)	FDR step up (Overexpressed vs. Control)	Fold change (Overexpressed vs. Control)	Total counts	Ratio (Overexpressed vs. Control)	LSMean(Overexpressed) (Overexpressed vs. Control)	LSMean(Control) (Overexpressed vs. Control)
MT-RNR2	1.74117e-199	3.02632e-195	-1.72738	13147.5	0.578911	4820.55	8326.92
RPS8	6.44019e-173	5.59685e-169	-2.32858	5254.08	0.429447	1578.48	3675.61
RPS14	8.67241e-97	2.15336e-93	-2.53246	2492.78	0.394872	705.678	1787.1
RPL37	2.10739e-88	4.06984e-85	-1.9285	4104.79	0.518538	1401.67	2703.12
RPS27A	4.51107e-81	6.53391e-78	-2.0794	3099.95	0.480907	1006.67	2093.28
MT-RNR1	3.16976e-79	4.23796e-76	-1.85091	4121.78	0.540274	1445.77	2676
MT-CO3	6.43878e-79	7.99374e-76	-2.09204	2972.49	0.478003	961.338	2011.16
TPT1	2.52108e-71	2.73868e-68	-1.61833	5838.75	0.61792	2229.95	3608.8
RPLP2	2.32106e-70	2.37307e-67	-2.28982	2168.95	0.436716	659.293	1509.66
RPS12	2.26591e-63	2.18799e-60	-1.7291	4062.13	0.578336	1488.45	2573.68
RPL37A	3.362e-62	3.07552e-59	-3.77944	948.427	0.26459	198.439	749.988
MT-CO1	1.23116e-58	1.01899e-55	-2.02553	2367.6	0.493698	782.541	1585.06
RPL26	1.14414e-55	9.03923e-53	-1.59056	4845.73	0.62871	1870.53	2975.19
RPS9	1.00393e-50	6.2319e-48	-1.60985	4192.16	0.621174	1606.28	2585.88
RPL15	2.91511e-48	1.74716e-45	-1.94937	2136.37	0.512987	724.348	1412.02
RPS29	1.04593e-46	5.86429e-44	-2.53677	1173.18	0.394202	331.71	841.472
RPL35A	2.80252e-46	1.52221e-43	-1.6936	3151.65	0.590457	1170.05	1981.6
RPS21	2.44577e-45	1.28818e-42	-1.54475	4431.11	0.647354	1741.27	2689.83
RPS3AP6	1.40862e-44	7.20094e-42	-1.67035	3185.46	0.598678	1192.9	1992.56
AC073861.1	2.60932e-44	1.29579e-41	-1.52618	4565.87	0.655231	1807.42	2758.45
MT-ND3	8.31504e-44	4.01455e-41	-1.78228	2508.18	0.561078	901.484	1606.7
RPS13	3.29884e-42	1.50887e-39	-1.54696	4086.91	0.646428	1604.62	2482.29
RPS6	3.65308e-41	1.62806e-38	-2.1851	1373.27	0.457644	431.155	942.118
RPS2	1.88875e-37	7.13661e-35	-3.80895	555.691	0.26254	115.554	440.138
MT-ATP6	3.36743e-31	1.08388e-28	-2.97141	604.428	0.33654	152.195	452.233
RPL10	9.97757e-31	3.15309e-28	-1.9292	1368.85	0.518351	467.312	901.537
MT-ND4	1.86784e-28	5.50252e-26	-1.84129	1441.15	0.543099	507.218	933.933
VCAN	5.73949e-28	1.66263e-25	-2.81326	581.024	0.355459	152.369	428.655
RPL38	3.51506e-26	1.00156e-23	-2.49769	655.276	0.40037	187.345	467.93
AC116533.1	8.49182e-26	2.38059e-23	-1.81931	1346.05	0.549657	477.44	868.614
RPS16	1.54904e-25	4.27364e-23	-2.88133	509.592	0.347062	131.293	378.299
AC024293.1	6.44448e-24	1.72325e-21	-1.61923	1856.11	0.617579	708.647	1147.46
UBA52	1.23068e-23	3.10006e-21	-1.51475	2432.66	0.660174	967.354	1465.3
RPL35	2.90971e-23	7.22482e-21	-2.02677	894.572	0.493395	295.553	599.019
RPL10A	1.98644e-21	4.66573e-19	-3.92541	298.767	0.254751	60.6584	238.109
RPS4X	2.35758e-20	5.4636e-18	-1.69566	1313.96	0.589739	487.433	826.523
IL1B	3.84458e-19	8.56699e-17	-1.61537	1472.59	0.619053	563.052	909.538
RPS28	1.39924e-16	2.79542e-14	-1.54532	1512.3	0.647113	594.147	918.15
RPL5	5.01754e-16	9.79886e-14	-2.12873	530.174	0.469763	169.453	360.72
MTCO1P12	8.62323e-16	1.66534e-13	-1.58894	1273.62	0.629349	491.947	781.676
RPL27	9.42861e-15	1.74339e-12	-1.80721	747.459	0.553341	266.265	481.195
S100A12	9.57228e-15	1.75132e-12	-10.38	136.727	0.0963394	12.0147	124.712
AC113935.1	1.22553e-14	2.20512e-12	-1.54759	1308.77	0.646168	513.729	795.04
RPS11	8.1594e-12	1.30109e-09	-1.76505	627.125	0.566557	226.804	400.32
RPL3P4	1.46942e-11	2.28036e-09	-1.71899	668.019	0.581737	245.687	422.333
RPL23	1.96803e-11	2.97446e-09	-2.39316	284.398	0.417858	83.8151	200.583
FOS	6.79949e-11	1.01881e-08	-4.83929	120.687	0.206642	20.6681	100.019
BTF3	8.83583e-10	1.2798e-07	-1.7168	553.032	0.58248	203.56	349.472
RPS7P1	4.43521e-09	6.21681e-07	-2.76212	170.906	0.362041	45.4281	125.478
MT-CYB	8.30999e-09	1.13729e-06	-1.71204	493.46	0.5841	181.952	311.508
COX7C	8.43751e-09	1.14572e-06	-1.6514	561.28	0.605546	211.692	349.588
AC004552.1	3.35875e-08	4.3566e-06	-1.91911	318.635	0.521075	109.155	209.48
IER2	4.06438e-08	5.11906e-06	-1.94939	301.678	0.512981	102.285	199.393
RPSAP58	4.18866e-08	5.23763e-06	-2.35716	195.519	0.42424	58.2393	137.279
RPL27A	4.36181e-08	5.34965e-06	-2.17736	229.635	0.459272	72.2725	157.363
CD52	1.67847e-07	2.02593e-05	-1.52897	635.198	0.654036	251.169	384.029
RPL18A	4.3753e-07	5.10383e-05	-1.95661	253.116	0.511087	85.6101	167.506
AL162430.1	5.42244e-07	6.20048e-05	-2.02271	228.576	0.494386	75.6194	152.956
AC079250.1	5.80829e-07	6.59829e-05	-1.69464	384.67	0.590096	142.754	241.916
FCN1	2.55957e-06	0.000278049	-3.26213	88.1249	0.306549	20.6763	67.4486
RPS3A	9.2543e-06	0.00092442	-2.69852	101.137	0.370574	27.3452	73.7914
PPIA	9.54435e-06	0.000942559	-1.637	342.787	0.610873	129.991	212.796
DUSP1	1.092e-05	0.00105537	-2.03286	173.915	0.491919	57.3437	116.572
RPL7A	2.20013e-05	0.00203407	-2.2058	134.076	0.45335	41.823	92.2533
MT-ND1	2.26294e-05	0.00208106	-1.65851	298.954	0.602952	112.452	186.502
EEF1B2	7.04373e-05	0.00618318	-1.89938	169.916	0.526487	58.6043	111.312
RPL23A	8.09494e-05	0.0070349	-2.56137	86.9721	0.390416	24.421	62.5511
RPS7	0.000109195	0.00934937	-1.74605	208.149	0.572723	75.7994	132.349
RPL6	0.000160358	0.01353	-1.50988	350.143	0.662304	139.506	210.637
RPL23AP65	0.000227581	0.0191091	-1.6634	223.805	0.601177	84.0298	139.775
JUN	0.000442123	0.0355765	-3.02461	53.9736	0.330621	13.4109	40.5627
SNHG5	0.000585017	0.0465053	-2.47404	70.2922	0.404198	20.2336	50.0586
UQCRH	0.00126702	0.0957481	-1.70125	157.841	0.587804	58.4327	99.4084
RPL34P18	0.0013812	0.103033	-2.11294	83.8472	0.473274	26.935	56.9121
RPL21P28	0.00164363	0.12054	-1.64978	168.285	0.606141	63.5091	104.776
UQCRB	0.00240142	0.171766	-2.03422	82.7034	0.491589	27.2569	55.4465
MT-ND5	0.00393632	0.271497	-1.8302	99.5917	0.546387	35.1889	64.4028
AC011979.1	0.00620061	0.40823	-2.09666	62.51	0.476948	20.1862	42.3238
EEF1B2P6	0.00973254	0.615132	-2.71117	34.1306	0.368844	9.1967	24.9339
AC064799.1	0.0100528	0.630784	-2.29983	45.2279	0.434815	13.7062	31.5218
RPL7P23	0.0279992	1	-2.14682	38.1564	0.465806	12.1254	26.031
AC026403.1	0.0262507	1	-2.08423	41.7996	0.479793	13.5527	28.2469
RPL31	0.0459722	1	-1.94491	40.133	0.514164	13.6279	26.505
ATP2B1-AS1	0.0489099	1	-1.89539	41.9568	0.527595	14.4909	27.4659
MT-ND4L	0.0339453	1	-1.69665	68.9752	0.589398	25.5781	43.3971
ZFP36	0.0365241	1	-1.60538	82.5112	0.622904	31.6695	50.8417
MNDA	0.0309897	1	-1.59633	89.8348	0.626438	34.6007	55.2341
